# Supplementary material for: Life Within a Contaminated Niche: Comparative Genomic Analyses of an Integrative Conjugative Element ICEnahCSV86 and Two Genomic Islands From Pseudomonas bharatica CSV86T Suggest Probable Role in Colonization and Adaptation
Source: Front Microbiol. 2022 Jul 6;13:928848. doi: 10.3389/fmicb.2022.928848 (PMC9298801; doi:10.3389/fmicb.2022.928848)
Supplement: Supplementary file 2 [file Data_Sheet_2.xls]

## Sheet: ICEnahCSV86
Table S3. BLAST-P (against -nr, and -RefSeq proteins) based homology search showing best homologs of the genes present on ICEnahCSV86 of P. bharatica CSV86T
Sl No.	Genes encoding	Product	Start	Stop	Strand	Length (bp)	Description	Closest Organism (genus/species)	E-value	Identity (%)	Accession
1	TRG-CCC	tRNA-Gly	1946	2001	+	55	t-RNA	Pseudomonas brassicacearum	1e-27	98.65	CP045701.1
							t-RNA	Pseudomonas chlororaphis	1e-27	98.6	CP045221.1
							t-RNA	Pseudomonas umsongensis	1e-27	98.55	CP044409.1
							t-RNA	Pseudomonas protegens	1e-27	98.5	CP032352.1
							t-RNA	Pseudomonas marincola	1e-27	98.5	LR215729.1
2	DR (attL)	-	2002	2019	+	18	-	-	-	-	-
3	intNAH	Integrase	2258	4111	+	1853	tyrosine-type recombinase/integrase	Pseudomonas	0	100	WP_009399899.1
							tyrosine-type recombinase/integrase	Pseudomonas	0	99.84	WP_043223221.1
							tyrosine-type recombinase/integrase	Pseudomonas stutzeri	0	99.68	WP_024162462.1
							Integrase	Pseudomonas furukawaii	0	99.35	ELS26034.1
							tyrosine-type recombinase/integrase	Pseudomonas	0	99.35	WP_036992510.1
4	nahAa	Naphthalene 1,2-dioxygenase reductase ferredoxin reductase	4250	5236	+	986	MULTISPECIES: 2Fe-2S iron-sulfur cluster binding protein	Pseudomonas	0	100	WP_009399900.1
							naphthalene dioxygenase reductase	Pseudomonas stutzeri	0	99.7	ADK11285.1
							2Fe-2S iron-sulfur cluster binding domain-containing protein	Pseudomonas stutzeri	0	99.7	WP_003292051.1
							2Fe-2S iron-sulfur cluster binding domain-containing protein	Pseudomonas indoloxydans	0	99.39	WP_108233328.1
							2Fe-2S iron-sulfur cluster binding domain-containing protein	Pseudomonas stutzeri	0	99.39	WP_014819639.1
5	nahAb	naphthalene dioxygenase ferredoxin component	5338	5694	+	356	naphthalene dioxygenase ferredoxin	Pseudomonas stutzeri	2e-82	100	AAD02135.1
							putative dioxygenase system ferredoxin component	Pseudomonas sp. BAY1663	5e-82	99.15	EXF45165.1
							MULTISPECIES: non-heme iron oxygenase ferredoxin subunit	Pseudomonas	4e-71	100	WP_009399901.1
							non-heme iron oxygenase ferredoxin subunit	Pseudomonas sp. BAY1663	1e-70	99.04	WP_037040406.1
							naphthalene 1,2-dioxygenase	Pseudomonas bauzanensis	5e-70	98.08	EZQ14079.1
6	nahAc	Naphthalene 1,2-dioxygenase large subunit	5764	7113	+	1349	Rieske 2Fe-2S domain-containing protein	Pseudomonas putida	0	100	WP_080604762.1
							MULTISPECIES: Rieske 2Fe-2S domain-containing protein	Pseudomonas	0	99.78	WP_076342824.1
							Rieske 2Fe-2S domain-containing protein	Pseudomonas benzenivorans	0	99.55	WP_090443572.1
							Rieske 2Fe-2S domain-containing protein	Pseudomonas balearica	0	99.33	WP_074519818.1
							Rieske 2Fe-2S domain-containing protein	Pseudomonas stutzeri	0	99.11	WP_080695149.1
7	nahAd	Naphthalene 1,2-dioxygenase small subunit	7132	7710	+	578	MULTISPECIES: naphthalene 1,2-dioxygenase subunit beta	Pseudomonas	2e-140	100	WP_009399904.1
							protein DitA2	Pseudomonas sp. BAY1663	3e-140	100	EXF45162.1
							naphthalene 1,2-dioxygenase subunit beta	Pseudomonas stutzeri	5e-140	99.48	WP_020307249.1
							MULTISPECIES: naphthalene 1,2-dioxygenase subunit beta	Pseudomonas	1e-139	98.96	WP_003292055.1
							naphthalene 1,2-dioxygenase subunit beta	Pseudomonas benzenivorans	1e-139	98.96	SDG98581.1
8	nahB	2,3-dihydroxy-2,3-dihydrophenylpropionate dehydrogenase	7780	8559	+	779	3-(cis-5,6-dihydroxycyclohexa-1,3-dien-1-yl)propanoate dehydrogenase	Pseudomonas	0	100	WP_009399905.1
							3-(cis-5,6-dihydroxycyclohexa-1,3-dien-1-yl)propanoate dehydrogenase	Pseudomonas sp. AO1	0	99.23	WP_037040338.1
							3-(cis-5,6-dihydroxycyclohexa-1,3-dien-1-yl)propanoate dehydrogenase	Pseudomonas kunmingensis	0	99.23	WP_104098558.1
							3-(cis-5,6-dihydroxycyclohexa-1,3-dien-1-yl)propanoate dehydrogenase	Pseudomonas stutzeri	0	98.84	WP_020307248.1
							3-(cis-5,6-dihydroxycyclohexa-1,3-dien-1-yl)propanoate dehydrogenase	Pseudomonas	0	98.46	WP_043221459.1
9	nahF	Salicylaldehyde dehydrogenase oxidoreductase	8607	10058	+	1451	MULTISPECIES: aldehyde dehydrogenase	Pseudomonas	0	100	WP_009399906.1
							aldehyde dehydrogenase	Pseudomonas kunmingensis	0	99.59	WP_104098557.1
							aldehyde dehydrogenase	Pseudomonas stutzeri	0	99.38	WP_020307246.1
							dehydrogenase	Pseudomonas bauzanensis	0	99.17	EZQ14083.1
							MULTISPECIES: aldehyde dehydrogenase	Pseudomonas stutzeri	0	98.96	WP_014819635.1
10	nahC	1,2-dihydroxynaphthalene dioxygenase	10086	10994	+	908	MULTISPECIES: 1,2-dihydroxynaphthalene dioxygenase	Pseudomonas	0	100	WP_009399907.1
							2,3-dihydroxybiphenyl 1,2-dioxygenase	Pseudomonas balearica	0	99.67	WP_061341027.1
							2,3-dihydroxybiphenyl 1,2-dioxygenase	Pseudomonas kunmingensis	0	99.34	WP_104098556.1
							MULTISPECIES: 1,2-dihydroxynaphthalene dioxygenase	Pseudomonas stutzeri	0	99.01	WP_020307243.1
							naphthalene 1,2-dioxygenase	Pseudomonas stutzeri	0	98.68	WP_014819634.1
11	nahE	trans-O-hydroxybenzylidenepyruvate hydratase-aldolase	11587	12405	+	818	MULTISPECIES: aldolase	Pseudomonas	0	100	WP_037060439.1
							aldolase	Pseudomonas stutzeri	0	99.63	WP_102857072.1
							MULTISPECIES: trans-o-hydroxybenzylidenepyruvate hydratase-aldolase	Pseudomonas	0	99.63	WP_003292061.1
							aldolase	Pseudomonas stutzeri	0	99.26	WP_014819633.1
							trans-o-hydroxybenzylidenepyruvate hydratase-aldolase nahE	Pseudomonas putida	0	100	EKX84573.1
12	nahD	2-hydroxychromene-2-carboxylate isomerase	12664	13017	+	353	MULTISPECIES: DsbA family protein	Pseudomonas	6e-79	99.14	WP_009399909.1
							DsbA family protein	Pseudomonas balearica	9e-79	98.28	WP_074519820.1
							MULTISPECIES: DsbA family protein	Pseudomonas	1e-78	99.14	WP_003292062.1
							2-hydroxychromene-2-carboxylate isomerase	Pseudomonas benzenivorans	6e-78	98.28	SDG98755.1
							2-hydroxychromene-2-carboxylate dehydrogenase	Pseudomonas stutzeri	9e-78	98.28	AAD02142.1
13	xylB	benzyl alcohol dehydrogenase	13575	13706	+	131	TPA: alcohol dehydrogenase	Pseudomonas sp.	2e-18	88.37	HBK50049.1
							benzyl alcohol dehydrogenase XylB	Pseudomonas stutzeri	4e-18	88.37	ALP69155.1
							MULTISPECIES: NAD(P)-dependent alcohol dehydrogenase	Pseudomonas	4e-18	88.37	WP_045633711.1
							NAD(P)-dependent alcohol dehydrogenase	Pseudomonas putida	4e-18	88.37	WP_029615536.1
							MULTISPECIES: NAD(P)-dependent alcohol dehydrogenase	Pseudomonas	4e-18	88.37	WP_011005928.1
14	-	permease putative	13818	16807	+	2989	MULTISPECIES: permease	Proteobacteria	0	100	WP_000098298.1
							hypothetical protein	Vibrio alginolyticus	0	99.71	AUV50301.1
							permease	Arthrobacter sp.	0	99.71	AXV46346.1
							MULTISPECIES: permease	Proteobacteria	0	99.71	WP_009586987.1
							permease	Paracoccus halophilus	0	99.42	WP_036744123.1
15	-	hypothetical protein	15041	13878	-	1163	hypothetical protein Q041_03528	Pseudomonas aeruginosa BWHPSA028	0	100	ERV84934.1
							ISL3-like element ISPpu12 family transposase	Pseudomonas aeruginosa	0	100	WP_126621773.1
							transposase	Escherichia coli	0	99.74	STQ34302.1
							ISL3-like element ISPpu12 family transposase	Aeromonas sp. ASNIH1	0	99.74	WP_104452523.1
							transposase	Marinomonas foliarum	0	99.74	RCW90495.1
16	-	Hypothetical protein	16202	15168	-	1034	MULTISPECIES: permease	Proteobacteria	0	100	WP_000098298.1
							hypothetical protein	Vibrio alginolyticus	0	99.71	AUV50301.1
							permease	Arthrobacter sp.	0	99.71	AXV46346.1
							MULTISPECIES: permease	Proteobacteria	0	99.71	WP_009586987.1
							permease	Paracoccus halophilus	0	99.42	WP_036744123.1
17	arsR	Transcriptional regulator ArsR	16314	16628	+	314	MULTISPECIES: helix-turn-helix transcriptional regulator	Bacteria	2e-69	100	WP_000349485.1
							Transcriptional regulator	Cycloclasticus zancles 78-ME	2e-69	100	AGS40241.1
							helix-turn-helix transcriptional regulator	Salinicola peritrichatus	6e-69	99.04	WP_110651700.1
							hypothetical protein	Pseudomonas stutzeri	6e-69	100	CAB42635.1
							ArsR family transcriptional regulator	Escherichia coli	7e-69	99.04	EAC1986276.1
18	-	Aromatic degradation membrane protein	16826	18178	+	1352	MULTISPECIES: aromatic hydrocarbon degradation protein	Pseudomonas	0	99.78	WP_090443578.1
							aromatic hydrocarbon degradation membrane protein	Pseudomonas putida	0	99.78	EKX83726.1
							aromatic hydrocarbon degradation protein	Pseudomonas citronellolis	0	99.56	WP_082936692.1
							aromatic hydrocarbon degradation protein	Pseudomonas putida	0	99.78	WP_037060990.1
							aromatic hydrocarbon degradation protein	Pseudomonas stutzeri	0	99.33	WP_041754252.1
19	-	Putative n-hydroxybenzoate hydroxylase	18422	18222	-	200	n-hydroxybenzoate hydroxylase	Pseudomonas	1e-25	90.57	EXF42559.1
							MULTISPECIES: NAD(P)-binding protein	Pseudomonas	4e-22	93.88	WP_003292084.1
							NAD(P)-binding protein	Pseudomonas kunmingensis	5e-22	93.88	WP_104098554.1
							NAD(P)-binding protein	Pseudomonas benzenivorans	5e-22	93.88	WP_090443582.1
							salicylate hydroxylase	Pseudomonas baetica	0.0002	53.7	PKA67322.1
20	tnpA	IS5 family transposases	18574	18422	-	152	IS5 family transposase	Pseudomonas stutzeri	2e-27	100	WP_003292064.1
							DDE-type transposase	Pseudomonas stutzeri CCUG 29243	9e-22	100	AFM32581.1
							transposase IS4 family protein	Pseudomonas putida	1e-21	100	EKX83024.1
							transposase	Pseudomonas sp. BAY1663	2e-21	100	EXF42558.1
							transposase	Pseudomonas aeruginosa	2e-21	95.35	WP_148104806.1
21	-	Putative n-hydroxybenzoate hydroxylase	18730	18581	-	149	n-hydroxybenzoate hydroxylase	Pseudomonas sp. BAY1663	3e-23	91.84	EXF42559.1
							MULTISPECIES: NAD(P)-binding protein	Pseudomonas	4e-20	87.76	WP_003292084.1
							NAD(P)-binding protein	Pseudomonas kunmingensis	4e-20	87.76	WP_104098554.1
							NAD(P)-binding protein	Pseudomonas benzenivorans	6e-20	87.76	WP_090443582.1
							salicylate hydroxylase	Pseudomonas baetica	0.0006	51.85	PKA67322.1
22	-	Mobile element protein	19017	18730	-	287	DDE-type transposase	Pseudomonas stutzeri CCUG 29243	2e-61	100	AFM32581.1
							transposase IS4 family protein	Pseudomonas putida	4e-55	95.7	EKX83024.1
							transposase	Pseudomonas sp. BAY1663	5e-55	95.7	EXF42558.1
							DDE-type transposase	Pseudomonas stutzeri B1SMN1	6e-55	95.7	EPL59546.1
							TPA: IS5-like element ISAch1 family transposase	Pseudomonas sp.	6e-55	95.7	HAB62681.1
23	tnpA	IS66 family transposases	20429	19041	-	1388	IS66 family transposase	Pseudomonas kunmingensis	0	100	WP_003292066.1
							transposase	Pseudomonas stutzeri	0	99.57	AHY45202.1
							IS66 family transposase	Pseudomonas sp. BAY1663	0	99.57	WP_128576465.1
							IS66 family transposase	Pseudomonas indoloxydans	0	99.57	WP_108233642.1
							IS66 family transposase	Pseudomonas veronii	0	100	WP_141123767.1
24	-	Mobile element protein	20980	20621	-	359	IS66 Orf2 family protein	Pseudomonas stutzeri CCUG 29243	4e-81	100	AFM32579.1
							IS66 family insertion sequence element protein TnpB	Pseudomonas	3e-80	100	WP_080583088.1
							putative transposase	Pseudomonas aeruginosa	3e-79	97.48	AXA05034.1
							putative transposase	Pseudomonas alcaligenes	4e-79	96.64	AAG39450.2
							IS66 Orf2 like protein	Pseudomonas oleovorans	8e-79	96.64	OWK48801.1
25	-	Mobile element protein	21219	21064	-	155	IS5 family transposase	Pseudomonas stutzeri	1e-27	100	WP_003292068.1
							Mobile element protein	Pseudomonas furukawaii	8e-26	96.08	ELS26019.1
							transposase	Pseudomonas sp. BAY1663	9e-26	96.08	EXF42558.1
							ISPsy2, transposase	Pseudomonas putida	1e-25	96.08	BAW26540.1
							transposase IS4 family protein	Pseudomonas putida KT2440	1e-25	96.08	EKX83024.1
26	-	hypothetical protein	21335	21216	-	119	MULTISPECIES: hypothetical protein	Pseudomonas	2e-19	100	WP_003292069.1
							DNA recombinase	Pseudomonas fluorescens	4e-17	97.44	WP_081015141.1
							site-specific recombinase, DNA invertase Pin	Pseudomonas sp. GM78	4e-17	92.31	EJN34231.1
							hypothetical protein AN403_4042	Pseudomonas fluorescens	4e-17	97.44	KPU59152.1
							putative recombinase resolvase, CcrB like	Pseudomonas mandelii JR-1	1e-16	94.87	AHZ73328.1
27	-	hypothetical protein	21558	21316	-	242	hypothetical protein	Pseudomonas veronii	3e-49	98.75	WP_141123768.1
							recombinase family protein	Pseudomonas sp. VI4.1	3e-12	85	WP_128870112.1
							resolvase	Pseudomonas fluorescens HK44	6e-12	85	EXF95834.1
							site-specific recombinase, DNA invertase Pin	Pseudomonas sp. GM78	6e-12	80	EJN34231.1
							MULTISPECIES: recombinase family protein	unclassified Pseudomonas	1e-11	82.5	WP_149414068.1
28	tnpA	IS5 family transposases	21572	22164	+	592	IS5 family transposase	Pseudomonas sp. BAY1663	6e-126	100	WP_037045483.1
							transposase-like protein TnpA3	Pseudomonas stutzeri	1e-125	100	AAD02156.1
							TnpA2	Pseudomonas oleovorans	5e-125	99.43	ANC68231.1
							IS5 family transposase	Pseudomonas balearica	3e-124	98.85	OMG61757.1
							IS5 family transposase	Pseudomonas balearica	4e-124	98.28	WP_061341170.1
29	-	Mobile element protein	21642	22409	+	767	transposase-like protein TnpA3	Pseudomonas stutzeri	0	100	AAD02156.1
							IS5 family transposase	Pseudomonas balearica	0	98.82	OMG61757.1
							IS5 family transposase	Pseudomonas sp. BAY1663	2e-125	100	WP_037045483.1
							IS5-like element ISPre1 family transposase	Pseudomonas xanthomarina	3e-125	97.74	WP_017244104.1
							IS5-like element ISPre1 family transposase	Pseudomonas stutzeri	1e-124	97.18	WP_017246341.1
30	-	Monooxygenase FAD binding protein	24148	22730	-	1418	MULTISPECIES: NAD(P)-binding protein	Pseudomonas	0	100	WP_003292084.1
							monooxygenase FAD-binding protein	Pseudomonas benzenivorans	0	99.79	WP_090443582.1
							monooxygenase FAD-binding protein	Pseudomonas kunmingensis	0	99.79	WP_104098554.1
							monooxygenase FAD-binding protein	Pseudomonas putida	0	100	EKX85647.1
							MULTISPECIES: NAD(P)-binding protein	Pseudomonas	0	100	WP_024162457.1
31	-	Mobile element protein	25128	24148	-	980	MULTISPECIES: IS5-like element ISAch1 family transposase	Pseudomonas	0	100	WP_014819624.1
							transposase-like protein	Achromobacter sp. BP3	0	99.39	ACF20646.1
							transposase-like protein	Pseudomonas stutzeri	0	99.39	ADK11284.1
							IS5 family transposase	Pseudomonas stutzeri	0	99.08	WP_102857070.1
							Mobile element protein	Pseudomonas oleovorans	0	97.55	ANC68231.1
32	tnpA	IS5 family transposases	24606	25198	+	592	IS5 family transposase	Pseudomonas luteola	2e-125	100	WP_019367263.1
							MULTISPECIES: IS5-like element ISAch1 family transposase	Pseudomonas	8e-125	100	WP_014819624.1
							transposase-like protein	Pseudomonas stutzeri	9e-124	99.43	ADK11284.1
							IS5 family transposase	Pseudomonas balearica	3e-123	98.28	WP_061341170.1
							IS5 family transposase	Pseudomonas aeruginosa	6e-123	97.7	WP_128653429.1
33	-	Mobile element protein	25612	25746	+	134	ISPpu14, transposase Orf3	Pseudomonas stutzeri CCUG 29243	4e-24	100	AFM32557.1
							hypothetical protein Q044_05084	Pseudomonas aeruginosa BWHPSA039	9e-24	97.73	ETV42211.1
							IS66 family transposase	Pseudomonas sp. SMT-1	2e-23	97.73	WP_146225302.1
							Mobile element protein	Pseudomonas sp. MB-090624	3e-23	97.73	WP_146226820.1
							transposase domain-containing protein	Pseudomonas lundensis	7e-23	93.18	WP_139145712.1
34	nahR	Transcriptional regulator LysR	26704	25802	-	902	MULTISPECIES: LysR family transcriptional regulator	Pseudomonas	0	100	WP_003292087.1
							MULTISPECIES: LysR family transcriptional regulator	Pseudomonas	0	98.67	WP_019752927.1
							MULTISPECIES: LysR family transcriptional regulator	Pseudomonas	0	98.67	WP_017849601.1
							nahR	Pseudomonas putida	0	98	AAQ89672.1
							BphR2	Pseudomonas furukawaii	0	98	AAZ08063.1
35	nahG	salicylate 1-monooxygenase	26860	28173	+	1313	MULTISPECIES: salicylate 1-monooxygenase	Pseudomonas	0	100	WP_009397177.1
							MULTISPECIES: salicylate 1-monooxygenase	Pseudomonas	0	99.77	WP_043221467.1
							MULTISPECIES: salicylate 1-monooxygenase	Pseudomonas	0	99.77	WP_014819623.1
							MULTISPECIES: salicylate 1-monooxygenase	Pseudomonas	0	98.86	WP_036993061.1
							salicylate 1-monooxygenase	Pseudomonas putida	0	98.63	WP_019752928.1
36	-	hypothetical protein	28426	28593	+	167	hypothetical protein	Pseudomonas	0	100	WP_009397177.1
							hypothetical protein	Pseudomonas	0	99.77	WP_043221467.1
							hypothetical protein	Pseudomonas	0	99.77	WP_014819623.1
							hypothetical protein	Pseudomonas	0	98.86	WP_036993061.1
							hypothetical protein	Pseudomonas	0	98.63	WP_019752928.1
37	-	2Fe-2S iron-sulfur cluster binding protein	28616	28954	+	338	2Fe-2S iron-sulfur cluster binding domain-containing protein	Pseudomonas	5e-77	100	WP_003292091.1
							chloroplast-type ferredoxin	Pseudomonas stutzeri	1e-76	99.11	BAA31263.1
							SalB	Pseudomonas furukawaii	2e-62	92.86	AAZ08065.1
							2Fe-2S iron-sulfur cluster binding domain-containing protein	Pseudomonas veronii	1e-52	88.68	WP_134939342.1
							2Fe-2S iron-sulfur cluster binding domain-containing protein	Pseudomonas balearica	5e-50	86.67	WP_076342822.1
38	nahH	Catechol 2,3-dioxygenase	28951	29874	+	923	MULTISPECIES: catechol 2,3-dioxygenase	Pseudomonas	0	100	WP_009397178.1
							MULTISPECIES: catechol 2,3-dioxygenase	Pseudomonas	0	99.67	WP_003292092.1
							catechol 2,3-dioxygenase	Pseudomonas putida	0	99.67	WP_019752929.1
							catechol 2,3-dioxygenase	uncultured bacterium	0	99.35	ABE57273.1
							catechol 2,3-dioxygenase	uncultured bacterium	0	99.67	ABE57274.1
39	nahI	2-hydroxymuconic semialdehyde dehydrogenase	29909	31369	+	1460	MULTISPECIES: 2-hydroxymuconic semialdehyde dehydrogenase	Pseudomonas	0	100	WP_009397179.1
							2-hydroxymuconic semialdehyde dehydrogenase	Pseudomonas stutzeri	0	99.79	BAA31265.1
							MULTISPECIES: 2-hydroxymuconic semialdehyde dehydrogenase	Pseudomonas	0	99.38	WP_003292094.1
							2-hydroxymuconic semialdehyde dehydrogenase	Pseudomonas alcaliphila	0	99.18	WP_075746154.1
							2-hydroxymuconic semialdehyde dehydrogenase	Pseudomonas kunmingensis	0	99.18	WP_104098553.1
40	nahN	2-hydroxymuconic semialdehyde hydrolase	31381	32244	+	863	MULTISPECIES: alpha/beta fold hydrolase	Pseudomonas	0	100	WP_009397180.1
							nahN	Pseudomonas putida	0	99.65	AAX38567.1
							alpha/beta fold hydrolase	Pseudomonas stutzeri	0	97.12	WP_017243902.1
							MULTISPECIES: alpha/beta fold hydrolase	Pseudomonas	0	96.76	WP_014819622.1
							MULTISPECIES: alpha/beta fold hydrolase	Pseudomonas	0	96.4	WP_003292095.1
41	nahL	2-oxopent-4-enoate hydratase	32241	33026	+	785	MULTISPECIES: 2-oxopent-4-enoate hydratase	Pseudomonas	0	100	WP_009397181.1
							2-oxopent-4-enoate hydratase	Pseudomonas balearica	0	99.62	WP_043221469.1
							2-oxopent-4-enoate hydratase	Pseudomonas balearica	0	99.23	WP_061340927.1
							MULTISPECIES: 2-oxopent-4-enoate hydratase	Pseudomonas	0	97.32	WP_004575915.1
							MULTISPECIES: 2-oxopent-4-enoate hydratase	Pseudomonas	0	97.32	WP_045633702.1
42	nahO	Acetaldehyde dehydrogenase	33041	33964	+	923	MULTISPECIES: acetaldehyde dehydrogenase (acetylating)	Pseudomonas	0	100	WP_009397182.1
							nahO	Pseudomonas putida	0	100	AAX38569.1
							acetaldehyde dehydrogenase (acetylating)	Pseudomonas sp. CO183	0	99.02	OCX91318.1
							aldehyde dehydrogenase acylating protein	Pseudomonas sp. OX1	0	99.02	AEI87373.1
							acetaldehyde dehydrogenase (acetylating)	Pseudomonas balearica	0	99.02	WP_061340926.1
43	nahM	4-hydroxy-2-oxovalerate aldolase	33976	35016	+	1040	MULTISPECIES: 4-hydroxy-2-oxovalerate aldolase	Pseudomonas	0	100	WP_009397183.1
							MULTISPECIES: 4-hydroxy-2-oxovalerate aldolase	Pseudomonas	0	99.71	WP_003450283.1
							4-hydroxy-2-oxovalerate aldolase	Pseudomonas kunmingensis	0	99.71	WP_104098552.1
							MULTISPECIES: 4-hydroxy-2-oxovalerate aldolase	Pseudomonas	0	99.42	WP_045633704.1
							4-hydroxy-2-oxovalerate aldolase	Pseudomonas sp. K35	0	99.42	OCX92108.1
44	nahK	4-oxalocrotonate decarboxylase	35013	35807	+	794	MULTISPECIES: 2-oxo-3-hexenedioate decarboxylase	Pseudomonas	0	100	WP_009397184.1
							2-oxo-3-hexenedioate decarboxylase	Pseudomonas kunmingensis	0	98.86	WP_042925821.1
							MULTISPECIES: 2-oxo-3-hexenedioate decarboxylase	Pseudomonas	0	98.48	WP_059392972.1
							4-oxalocrotonate decarboxylase	Pseudomonas sp. K35	0	97.73	OCX92107.1
							2-oxo-3-hexenedioate decarboxylase	Pseudomonas aeruginosa	0	97.35	WP_128710055.1
45	nahJ	4-oxalocrotonate tautomerase	35856	36047	+	191	MULTISPECIES: 4-oxalocrotonate tautomerase family protein	Pseudomonas	5e-36	100	WP_009397185.1
							4-oxalocrotonate tautomerase family protein	Pseudomonas aeruginosa	3e-35	96.83	WP_126621860.1
							2-hydroxymuconate tautomerase	Pseudomonas stutzeri	1e-34	95.24	WP_014819620.1
							MULTISPECIES: 4-oxalocrotonate tautomerase family protein	Pseudomonas	2e-33	93.65	WP_003292102.1
							4-oxalocrotonate tautomerase PheI	Pseudomonas stutzeri	4e-33	92.06	ALP69190.1
46	nahX	Heme binding protein	36078	36518	+	440	MULTISPECIES: heme-binding protein	Pseudomonas	3e-101	100	WP_003292104.1
							MULTISPECIES: heme-binding protein	Pseudomonas	3e-100	99.32	WP_017849597.1
							heme-binding protein	Pseudomonas taeanensis	3e-68	83.21	WP_025167839.1
							heme-binding protein	Pseudomonas veronii	2e-67	83.58	WP_134939349.1
							heme-binding protein	Pseudomonas stutzeri	2e-64	98.98	WP_017243904.1
47	tnpA	transposase for IS1001 element	37101	36643	-	458	ISBma1, transposase	Pseudomonas stutzeri CCUG 29243	8e-106	99.33	AFM32544.1
							ISBma1	Pseudomonas oleovorans	4e-73	100	ANC68244.1
							putative transposase	Pseudomonas stutzeri	1e-64	89.57	ALP69149.1
							ISBma1, transposase	Pseudomonas aeruginosa	2e-63	87.83	AXL68752.1
							ISL3 family transposase	Pseudomonas putida	4e-63	87.83	WP_078459366.1
48	-	FAD binding oxidoreductase	37353	38783	+	1430	MULTISPECIES: FAD-binding oxidoreductase	Pseudomonas	0	100	WP_009397186.1
							FAD-binding oxidoreductase	Pseudomonas sp. BAY1663	0	99.79	WP_037039000.1
							FAD-binding oxidoreductase	Pseudomonas stutzeri	0	99.79	WP_054093714.1
							MULTISPECIES: FAD-binding oxidoreductase	Pseudomonas	0	99.16	WP_003451223.1
							FAD-binding oxidoreductase	Pseudomonas stutzeri	0	99.37	WP_040138069.1
49	-	Mobile element protein	39942	39028	-	914	transposase, IS111A/IS1328/IS1533	Pseudomonas putida	0	100	EKX85664.1
							transposase, IS111A/IS1328/IS1533	Pseudomonas stutzeri CCUG 29243	0	99.61	AFM32542.1
							Mobile element protein	Pseudomonas stutzeri	1e-143	98.08	ALP69187.1
							IS110 family transposase	Pseudomonas aeruginosa	7e-137	96.15	WP_126621829.1
							IS110 family transposase	Pseudomonas putida	4e-136	95.67	WP_029615383.1
50	-	hypothetical protein	40520	40260	-	260	hypothetical protein Y31_0819	Pseudomonas aeruginosa	4e-53	97.7	AXL68782.1
							MULTISPECIES: hypothetical protein	Pseudomonas	6e-36	100	WP_009397189.1
							MULTISPECIES: hypothetical protein	Pseudomonas	1e-35	98.41	WP_059392984.1
							hypothetical protein	Pseudomonas putida	8e-34	96.88	WP_020190631.1
							MULTISPECIES: hypothetical protein	Pseudomonas	1e-33	96.88	WP_014819617.1
51	-	hypothetical protein	41075	40635	-	440	MULTISPECIES: hypothetical protein	Pseudomonas	1e-96	99.32	WP_080604738.1
							hypothetical protein A458_06445	Pseudomonas stutzeri CCUG 29243	5e-92	96.58	AFM32535.1
							hypothetical protein	Pseudomonas putida	2e-91	95.89	WP_019752931.1
							hypothetical protein PVE_R2G0854	Pseudomonas veronii 1YdBTEX2	2e-90	95.21	SBW84879.1
							MULTISPECIES: hypothetical protein	Pseudomonas	2e-90	95.21	WP_017849495.1
52	-	hypothetical protein	41440	41628	+	188	MULTISPECIES: hypothetical protein	Pseudomonas	2e-34	100	WP_009397190.1
							hypothetical protein	Pseudomonas aeruginosa	3e-33	98.39	WP_128710052.1
							MULTISPECIES: hypothetical protein	Pseudomonas	4e-33	96.77	WP_064482771.1
							hypothetical protein PVE_R2G0855	Pseudomonas veronii 1YdBTEX2	1e-24	96.3	SBW84880.1
53	-	Pyruvate/2-oxoglutarate dehydrogenase complex	43912	41936	-	1976	MULTISPECIES: relaxase	Pseudomonas	0	100	WP_037059631.1
							2-oxoglutarate dehydrogenase complex	Pseudomonas putida	0	99.16	WP_019752932.1
							Pyruvate/2-oxoglutarate dehydrogenase complex	Pseudomonas	0	98.83	WP_041754228.1
							relaxase	Pseudomonas aeruginosa	0	98.16	WP_126621807.1
							relaxase	Pseudomonas putida	0	97.5	WP_020190634.1
54	-	nucleotidyl transferase	44857	43937	-	920	MULTISPECIES: nucleotidyl transferase AbiEii	Pseudomonas	0	100	WP_009397192.1
							MULTISPECIES: nucleotidyl transferase AbiEii	Pseudomonas	0	99.67	WP_020190635.1
							MULTISPECIES: nucleotidyl transferase AbiEii	Pseudomonas	0	99.02	WP_059396320.1
							MULTISPECIES: nucleotidyl transferase AbiEii	Pseudomonas stutzeri	0	98.69	ALP69185.1
							MULTISPECIES: nucleotidyl transferase AbiEii	Pseudomonas	0	98.37	WP_014819614.1
55	-	hypothetical protein	45755	44850	-	905	hypothetical protein BAY1663_01621	Pseudomonas sp. BAY1663	0	99.67	EXF45957.1
							hypothetical protein	Pseudomonas putida	0	98.87	WP_085985488.1
							hypothetical protein	Lysobacter ruishenii	0	96.3	WP_144815690.1
							hypothetical protein	Pseudomonas aeruginosa	0	95.93	WP_121229413.1
							hypothetical protein	Thauera sp. UPWRP	0	95.93	WP_138861555.1
56	-	hypothetical protein	45839	46207	+	368	MULTISPECIES: DUF3742 family protein	Pseudomonas	2e-82	100	WP_009397194.1
							hypothetical protein BAY1663_01620	Pseudomonas sp. BAY1663	1e-80	100	EXF45956.1
							DUF3742 family protein	Pseudomonas putida	4e-80	98.36	WP_020190637.1
							MULTISPECIES: DUF3742 family protein	Pseudomonas	2e-79	96.72	WP_064481788.1
							hypothetical protein Y31_0815	Pseudomonas aeruginosa	2e-78	97.5	AXL68778.1
57	-	conjugal transfer protein (TraG)	47757	46237	-	1520	MULTISPECIES: conjugal transfer protein TraG	Pseudomonas	0	100	WP_009397195.1
							conjugal transfer protein TraG	Pseudomonas putida	0	96.64	WP_020190638.1
							MULTISPECIES: conjugal transfer protein TraG	Pseudomonas	0	96.25	WP_064481787.1
							MULTISPECIES: conjugal transfer protein TraG	Pseudomonas	0	96.05	WP_014819613.1
							MULTISPECIES: conjugal transfer protein TraG	Pseudomonas	0	96.05	WP_059396319.1
58	-	hypothetical protein	48126	47773	-	353	hypothetical protein B7Z52_03510	Burkholderiales bacterium 12-64-5	1e-74	100	OYW19495.1
							MULTISPECIES: hypothetical protein	Proteobacteria	1e-74	100	WP_003292115.1
							MULTISPECIES: hypothetical protein	Pseudomonas	2e-74	99.15	WP_043105001.1
							MULTISPECIES: hypothetical protein	Proteobacteria	3e-74	99.15	WP_023121123.1
							MULTISPECIES: hypothetical protein	Proteobacteria	4e-74	99.15	WP_011237257.1
59	-	integrating conjugative element protein	49529	48123	-	1406	MULTISPECIES: integrating conjugative element protein	Pseudomonas	0	100	WP_009397196.1
							integrating conjugative element protein	Pseudomonas aeruginosa	0	99.57	WP_059319102.1
							integrating conjugative element protein	Pseudomonas aeruginosa	0	99.36	WP_121378311.1
							MULTISPECIES: integrating conjugative element protein	Proteobacteria	0	98.93	WP_062838311.1
							MULTISPECIES: integrating conjugative element protein	Proteobacteria	0	99.79	WP_011829988.1
60	-	integrating conjugative element protein	50484	49540	-	944	MULTISPECIES: TIGR03756 family integrating conjugative element protein	Pseudomonas	0	100	WP_009397197.1
							MULTISPECIES: TIGR03756 family integrating conjugative element protein	Gammaproteobacteria	0	99.68	WP_031754976.1
							TIGR03756 family integrating conjugative element protein	Pseudomonas aeruginosa	0	99.68	WP_126649725.1
							TIGR03756 family integrating conjugative element protein	Achromobacter xylosoxidans	0	99.68	WP_076471921.1
							TIGR03756 family integrating conjugative element protein	Pseudomonas aeruginosa	0	99.36	WP_073651932.1
61	-	integrating conjugative element protein	50930	50481	-	449	MULTISPECIES: TIGR03757 family integrating conjugative element protein	Pseudomonas	2e-98	100	WP_026006524.1
							TIGR03757 family integrating conjugative element protein	Xanthomonas campestris	9e-98	99.33	WP_078568385.1
							TIGR03757 family integrating conjugative element protein	Pseudomonas aeruginosa	1e-97	98.66	WP_023093107.1
							TIGR03757 family integrating conjugative element protein	Pseudomonas aeruginosa	6e-97	98.66	WP_077566012.1
							MULTISPECIES: TIGR03757 family integrating conjugative element protein	Gammaproteobacteria	2e-96	97.99	WP_023115029.1
62	radC	DNA repair protein RadC	51589	51095	-	494	MULTISPECIES: DNA repair protein RadC	Pseudomonas	4e-115	100	WP_009397199.1
							DNA repair protein RadC	Pseudomonas sp. BAY1663	8e-115	99.39	WP_037038990.1
							DNA repair protein RadC	Pseudomonas aeruginosa	9e-115	99.39	WP_034005105.1
							DNA repair protein RadC	Comamonas badia	2e-114	99.39	WP_024537175.1
							DNA repair protein RadC	Pseudomonas indoloxydans	2e-114	99.39	WP_108233483.1
63	-	Protein-disulfide isomerase	52528	51785	-	743	MULTISPECIES: thioredoxin domain-containing protein	Pseudomonas	2e-176	100	WP_009397200.1
							thioredoxin domain-containing protein	Pseudomonas aeruginosa	1e-175	99.6	WP_043104851.1
							thioredoxin domain-containing protein	Pseudomonas aeruginosa	1e-174	98.79	WP_033982239.1
							disulfide isomerase	Pseudomonas aeruginosa	3e-174	98.79	WP_023910345.1
							Protein-disulfide isomerase	Pandoraea sp. LMG 31118	8e-174	98.38	WP_150625475.1
64	-	Conjugative transfer ATPase	55421	52542	-	2879	MULTISPECIES: conjugative transfer ATPase	Pseudomonas	0	100	WP_009397201.1
							conjugative transfer ATPase	Pseudomonas xanthomarina	0	99.38	WP_041013412.1
							conjugative transfer ATPase	Pseudomonas aeruginosa	0	99.06	WP_071574237.1
							MULTISPECIES: conjugative transfer ATPase	Proteobacteria	0	98.96	WP_003140987.1
							conjugative transfer ATPase	Pseudomonas aeruginosa	0	98.96	WP_034021504.1
65	-	TIGR03751 family conjugal transfer lipoprotein	55855	55421	-	434	TIGR03751 family conjugal transfer lipoprotein	Pseudomonas putida	2e-101	100	WP_009397202.1
							TIGR03751 family conjugal transfer lipoprotein	Pseudomonas aeruginosa	2e-100	99.31	WP_115759310.1
							TIGR03751 family conjugal transfer lipoprotein	Pseudomonas aeruginosa	2e-99	98.61	WP_134619172.1
							TIGR03751 family conjugal transfer lipoprotein	Pseudomonas denitrificans	5e-99	98.61	WP_049284890.1
							MULTISPECIES: TIGR03751 family conjugal transfer lipoprotein	Proteobacteria	2e-98	97.92	WP_034005108.1
66	-	TIGR03752 family integrating conjugative element protein	57269	55836	-	1433	TIGR03752 family integrating conjugative element protein	Pseudomonas putida	0	100	WP_009397203.1
							TIGR03752 family integrating conjugative element protein	Pseudomonas aeruginosa	0	99.37	WP_058159814.1
							MULTISPECIES: TIGR03752 family integrating conjugative element protein	Proteobacteria	0	99.16	WP_023083167.1
							TIGR03752 family integrating conjugative element protein	Pseudomonas aeruginosa	0	99.16	WP_116859977.1
							MULTISPECIES: TIGR03752 family integrating conjugative element protein	Proteobacteria	0	99.16	WP_023121129.1
67	-	TIGR03749 family integrating conjugative element protein	58173	57259	-	914	TIGR03749 family integrating conjugative element protein	Pseudomonas putida	0	100	WP_009397204.1
							MULTISPECIES: TIGR03749 family integrating conjugative element protein	Pseudomonas	0	99.34	WP_023443882.1
							TIGR03749 family integrating conjugative element protein	Pseudomonas aeruginosa	0	98.36	WP_033986607.1
							TIGR03749 family integrating conjugative element protein	Pseudomonas aeruginosa	0	98.03	WP_043104854.1
							MULTISPECIES: TIGR03749 family integrating conjugative element protein	Proteobacteria	0	97.7	WP_013721890.1
68	-	TIGR03746 family integrating conjugative element protein	58784	58170	-	614	TIGR03746 family integrating conjugative element protein	Pseudomonas putida	4e-147	99.51	WP_009397205.1
							TIGR03746 family integrating conjugative element protein	Pseudomonas kunmingensis	3e-146	99.02	WP_104098548.1
							TIGR03746 family integrating conjugative element protein	Pseudomonas aeruginosa	3e-146	99.02	WP_057386212.1
							TIGR03746 family integrating conjugative element protein	Xanthomonas campestris	8e-146	98.53	WP_078568378.1
							MULTISPECIES: TIGR03746 family integrating conjugative element protein	Proteobacteria	1e-145	98.53	WP_023085008.1
69	-	TIGR03750 family conjugal transfer protein	59268	58858	-	410	MULTISPECIES: TIGR03750 family conjugal transfer protein	Gammaproteobacteria	1e-90	100	WP_009397206.1
							TIGR03750 family conjugal transfer protein	Pseudomonas aeruginosa	4e-90	99.26	WP_044305283.1
							TIGR03750 family conjugal transfer protein	Pseudomonas aeruginosa	5e-90	99.26	WP_132648904.1
							TIGR03750 family conjugal transfer protein	Pseudomonas aeruginosa	2e-89	98.53	WP_119163127.1
							MULTISPECIES: TIGR03750 family conjugal transfer protein	Proteobacteria	4e-89	97.79	WP_023443884.1
70	-	Conjugative element membrane protein	59652	59281	-	371	MULTISPECIES: TIGR03745 family integrating conjugative element membrane protein	Gammaproteobacteria	6e-82	100	WP_009397207.1
							TIGR03745 family integrating conjugative element membrane protein	Pseudomonas aeruginosa	4e-81	99.19	WP_034048759.1
							TIGR03745 family integrating conjugative element membrane protein	Xanthomonas campestris	2e-79	97.56	WP_078568376.1
							MULTISPECIES: TIGR03745 family integrating conjugative element membrane protein	Pseudomonas	3e-76	95.93	WP_023443885.1
							integrating conjugative element membrane protein	Pseudomonas aeruginosa VRFPA05	4e-76	95.16	ESR72522.1
71	-	TIGR03758 family integrating conjugative element protein	59914	59675	-	239	MULTISPECIES: TIGR03758 family integrating conjugative element protein	Proteobacteria	2e-47	100	WP_003140997.1
							TIGR03758 family integrating conjugative element protein	Pseudomonas aeruginosa	5e-47	98.73	WP_047925733.1
							MULTISPECIES: TIGR03758 family integrating conjugative element protein	Pseudomonas	5e-47	98.73	WP_031754987.1
							TIGR03758 family integrating conjugative element protein	Pseudomonas aeruginosa	6e-47	98.73	WP_050157993.1
							TIGR03758 family integrating conjugative element protein	Denitratisoma sp. DHT3	8e-47	98.73	WP_145842030.1
72	-	raqprd family integrative conjugative element protein	60276	59911	-	365	hypothetical protein	Pseudomonas putida	2e-79	100	WP_009397208.1
							MULTISPECIES: hypothetical protein	Proteobacteria	1e-76	97.52	WP_019484548.1
							raqprd family integrative conjugative element protein	Pseudomonas aeruginosa	7e-76	96.69	WP_061197853.1
							raqprd family integrative conjugative element protein	Pseudomonas aeruginosa	1e-75	96.69	WP_057386211.1
							raqprd family integrative conjugative element protein	Pseudomonas aeruginosa	1e-75	95.87	WP_121216248.1
73	-	DNA binding domain, excisionase family	60501	60701	+	200	MULTISPECIES: helix-turn-helix domain-containing protein	Proteobacteria	1e-38	100	WP_009397209.1
							excisionase family protein	Streptococcus pneumoniae	1e-38	100	CJL11419.1
							excisionase family protein	Bordetella bronchiseptica OSU095	2e-38	100	KDD44366.1
							helix-turn-helix domain-containing protein	Pseudomonas aeruginosa	2e-38	98.48	WP_033986236.1
							helix-turn-helix domain-containing protein	Pseudomonas aeruginosa	2e-38	98.48	WP_043104857.1
74	-	DNA-cytosine methyltransferase	60763	62376	+	1613	DNA cytosine methyltransferase	Pseudomonas putida	0	100	WP_009397210.1
							MULTISPECIES: DNA cytosine methyltransferase	Proteobacteria	0	99.63	WP_019484547.1
							DNA cytosine methyltransferase	Pseudomonas aeruginosa	0	99.44	WP_061193934.1
							DNA cytosine methyltransferase	Pseudomonas aeruginosa	0	99.44	WP_033954210.1
							DNA cytosine methyltransferase	Pseudomonas aeruginosa	0	99.44	WP_061198523.1
75	vsr	Very-short-patch DNA mismatch endonuclease Vsr	62831	62373	-	458	MULTISPECIES: DNA mismatch endonuclease Vsr	Proteobacteria	5e-109	100	WP_009397211.1
							DNA mismatch endonuclease Vsr	Thauera sp. SWB20	1e-108	99.34	WP_052484395.1
							TPA: very short patch repair endonuclease	Nitrospira sp.	1e-108	98.68	HAP41060.1
							DNA mismatch endonuclease Vsr	Bordetella hinzii	2e-108	99.34	WP_048940592.1
							DNA mismatch endonuclease Vsr	Alicycliphilus sp. B1	4e-108	99.34	WP_059401248.1
76	-	hypothetical protein	62855	62977	+	122	hypothetical protein	Pseudomonas aeruginosa	3e-56	9980	LR700248.1
							hypothetical protein	Pseudomonas aeruginosa	3e-56	9980	CP041774.1
							hypothetical protein	Pseudomonas aeruginosa	3e-56	9960	CP039293.1
							hypothetical protein	Pseudomonas aeruginosa	3e-56	9960	CP033832.1
							hypothetical protein	Pseudomonas aeruginosa	3e-56	9950	CP033771.1
77	-	ATP-binding protein	62967	64442	+	1475	ATP-binding protein	Pseudomonas putida	0	100	WP_009397212.1
							TPA: ATP-binding protein	Pseudomonas sp.	0	98.97	HAR05666.1
							MULTISPECIES: ATP-binding protein	Proteobacteria	0	98.97	WP_029133609.1
							ATP-binding protein	Pseudomonas aeruginosa	0	98.77	WP_034037671.1
							ATP-binding protein	Pseudomonas aeruginosa	0	98.77	WP_150795914.1
78	-	ISL3 family transposases	64425	67414	+	2989	MULTISPECIES: permease	Proteobacteria	0	100	WP_000098298.1
							hypothetical protein	Vibrio alginolyticus	0	99.71	AUV50301.1
							Transposases	Arthrobacter sp.	0	99.71	AXV46346.1
							MULTISPECIES: permease	Proteobacteria	0	99.71	WP_009586987.1
							MULTISPECIES: permease	Paracoccus halophilus	0	99.42	WP_036744123.1
79	-	ISL3 family transposases	65648	64485	-	1163	hypothetical protein Q041_03528	Pseudomonas aeruginosa BWHPSA028	0	100	ERV84934.1
							ISL3-like element ISPpu12 family transposase	Pseudomonas aeruginosa	0	100	WP_126621773.1
							transposase	Escherichia coli	0	99.74	STQ34302.1
							ISL3-like element ISPpu12 family transposase	Aeromonas sp. ASNIH1	0	99.74	WP_104452523.1
							transposase	Marinomonas foliarum	0	99.74	RCW90495.1
80	-	hypothetical protein	66809	65775	-	1034	MULTISPECIES: permease	Proteobacteria	0	100	WP_000098298.1
							hypothetical protein	Vibrio alginolyticus	0	99.71	AUV50301.1
							permease	Arthrobacter sp.	0	99.71	AXV46346.1
							MULTISPECIES: permease	Proteobacteria	0	99.71	WP_009586987.1
							permease	Paracoccus halophilus	0	99.42	WP_036744123.1
81	arsR	Transcriptional regulator ArsR family	66921	67235	+	314	MULTISPECIES: helix-turn-helix transcriptional regulator	Bacteria	2e-69	100	WP_000349485.1
							Transcriptional regulator	Cycloclasticus zancles 78-ME	2e-69	100	AGS40241.1
							helix-turn-helix transcriptional regulator	Salinicola peritrichatus	6e-69	99.04	WP_110651700.1
							hypothetical protein	Pseudomonas stutzeri	6e-69	100	CAB42635.1
							ArsR family transcriptional regulator	Escherichia coli	7e-69	99.04	EAC1986276.1
82	-	Endonuclease	67435	70095	+	2660	endonuclease	Pseudomonas putida	0	100	WP_009401098.1
							endonuclease	Pseudomonas aeruginosa	0	99.77	WP_134586589.1
							endonuclease	Thauera sp. SWB20	0	99.66	WP_043743298.1
							endonuclease	Pseudomonas aeruginosa	0	99.44	WP_124088947.1
							MULTISPECIES: endonuclease	Proteobacteria	0	99.55	WP_019484545.1
83	-	hypothetical protein	70088	70705	+	617	MULTISPECIES: PD-(D/E)XK motif protein	Proteobacteria	2e-134	100	WP_009401100.1
							hypothetical protein B7Z23_07140	Pseudomonadales bacterium 32-61-5	2e-134	98.94	OYW91978.1
							PD-(D/E)XK motif protein	Ideonella sakaiensis	1e-133	99.47	WP_054019001.1
							PD-(D/E)XK motif protein	Pseudomonas aeruginosa	2e-133	99.47	WP_034028396.1
							PD-(D/E)XK motif protein	Pseudomonas aeruginosa	2e-133	98.94	WP_121216501.1
84	-	hypothetical protein	70726	71052	+	326	PD-(D/E)XK motif protein	Pseudomonas aeruginosa	8e-69	99.07	WP_121351186.1
							MULTISPECIES: PD-(D/E)XK motif protein	Proteobacteria	9e-69	99.07	WP_009401100.1
							PD-(D/E)XK motif protein	Gammaproteobacteria bacterium	6e-68	97.22	TXH08930.1
							PD-(D/E)XK motif protein	Pseudomonas stutzeri	9e-68	98.15	WP_102895081.1
							PD-(D/E)XK motif protein	Thauera sp. 27	1e-67	97.22	WP_002939251.1
85	-	AIPR family infection phage resistance protein	71052	73124	+	2072	AIPR family resistance protein	Pseudomonas putida	0	100	WP_009401101.1
							MULTISPECIES: AIPR family protein	Pseudomonas	0	98.12	WP_034037677.1
							AIPR family protein	Bordetella hinzii	0	98.26	WP_029578138.1
							AIPR family protein	Pseudomonas aeruginosa	0	98.12	WP_134586591.1
							MULTISPECIES: AIPR family protein	Pseudomonas	0	98.11	WP_019484543.1
86	-	AAA family ATPase	73236	75863	+	2627	AAA family ATPase	Pseudomonas putida	0	100	WP_009401102.1
							AAA family ATPase	Pseudomonas aeruginosa	0	98.51	WP_057386208.1
							AAA family ATPase	Ideonella sakaiensis	0	98.51	WP_054019002.1
							AAA family ATPase	Pseudomonas aeruginosa	0	98.4	WP_033986228.1
							DNA repair ATPase	Pseudomonas aeruginosa VRFPA05	0	98.06	ESR72531.1
87	-	putative membrane protein	76071	75952	-	119	DUF4400 domain-containing protein	Gammaproteobacteria bacterium	2.5	100	TXH13504.1
							TIGR03747 family integrating conjugative element membrane protein	Delftia acidovorans	2.5	100	PZP62738.1
							DUF4400 domain-containing protein	Pseudomonas aeruginosa	2.6	100	WP_134612727.1
							DUF4400 domain-containing protein	Pseudomonas aeruginosa	2.6	100	WP_116806819.1
							DUF4400 domain-containing protein	Pseudomonas aeruginosa	2.7	100	WP_146011511.1
88	traD	type IV conjugative transfer system coupling protein TraD	78853	76697	-	2156	type IV conjugative transfer system coupling protein TraD	Pseudomonas putida	0	100	WP_009401104.1
							type IV conjugative transfer system coupling protein TraD	Pseudomonas aeruginosa	0	99.16	WP_116859965.1
							type IV conjugative transfer system coupling protein TraD	Pseudomonas aeruginosa	0	99.16	WP_135350736.1
							MULTISPECIES: type IV conjugative transfer system coupling protein TraD	Proteobacteria	0	99.16	WP_023121149.1
							type IV conjugative transfer system coupling protein TraD	Pseudomonas aeruginosa	0	98.89	WP_073672122.1
89	-	integrating conjugative element protein	79395	78862	-	533	integrating conjugative element protein	Pseudomonas putida	3e-121	100	WP_009401106.1
							integrating conjugative element protein	Pseudomonas citronellolis	1e-118	97.74	WP_064582152.1
							integrating conjugative element protein	Pseudomonas aeruginosa	5e-114	93.79	WP_034021466.1
							integrating conjugative element protein	Pseudomonas aeruginosa	9e-114	94.35	WP_058149682.1
							integrating conjugative element protein	Pseudomonas aeruginosa	4e-112	93.79	WP_057386207.1
90	-	Soluble lytic murein transglycosylase related regulatory proteins	80012	79392	-	620	lytic transglycosylase	Pseudomonas	3e-141	100	WP_009401107.1
							lytic transglycosylase	Methylibium petroleiphilum	2e-136	95.63	WP_011829968.1
							lytic transglycosylase	Pseudomonas aeruginosa	4e-136	96.6	WP_058198327.1
							lytic transglycosylase	Pseudomonas aeruginosa	9e-136	96.12	WP_058176030.1
							lytic transglycosylase	Thauera terpenica	2e-135	96.6	WP_021248599.1
91	-	TIGR03759 family integrating conjugative element protein	80716	79997	-	719	MULTISPECIES: TIGR03759 family integrating conjugative element protein	Pseudomonas	3e-169	100	WP_009401108.1
							TIGR03759 family integrating conjugative element protein	Pseudomonas aeruginosa	2e-166	98.33	WP_058159821.1
							TIGR03759 family integrating conjugative element protein	Pseudomonas aeruginosa	9e-166	97.49	WP_031655247.1
							integrating conjugative element protein	Pseudomonas aeruginosa BWHPSA002	1e-165	97.49	ERX05086.1
							TIGR03759 family integrating conjugative element protein	Pseudomonas sp. 11/12A	3e-165	97.07	WP_047526661.1
92	-	hypothetical protein	81373	80726	-	647	MULTISPECIES: hypothetical protein	Pseudomonas	3e-147	100	WP_009401109.1
							hypothetical protein	Pseudomonas aeruginosa	2e-139	94.42	WP_121351198.1
							hypothetical protein	Pseudomonas aeruginosa	4e-139	93.95	WP_132648914.1
							hypothetical protein	Pseudomonas aeruginosa	1e-138	93.49	WP_124082428.1
							hypothetical protein	Comamonas badia	5e-138	93.95	WP_024537153.1
93	-	hypothetical protein	81939	81370	-	569	MULTISPECIES: hypothetical protein	Pseudomonas	1e-127	100	WP_085982849.1
							hypothetical protein A9C11_06680	Pseudomonas citronellolis	2e-127	100	ANI13690.1
							MULTISPECIES: hypothetical protein	Gammaproteobacteria	2e-124	97.35	WP_086886676.1
							hypothetical protein	Pseudomonas aeruginosa	2e-124	97.88	WP_033936134.1
							unnamed protein product		2e-124	97.35	WP_019484602.1
94	-	Superfamily II DNA RNA helicases SNF2 family	82901	82137	-	764	DEAD/DEAH box helicase	Plasticicumulans lactativorans	0	99.21	WP_132546028.1
							TPA: DEAD/DEAH box helicase	Thauera sp.	0	99.21	HAG74063.1
							DEAD/DEAH box helicase	Pseudomonas aeruginosa	0	99.21	WP_148107435.1
							hypothetical protein Q067_05001	Pseudomonas aeruginosa BL13	0	99.21	ERY27341.1
							DEAD/DEAH box helicase	Pseudomonas aeruginosa	0	99.21	WP_146011488.1
95	-	Superfamily II DNA/RNA helicases SNF2 family	84409	82853	-	1556	DEAD/DEAH box helicase	Pseudomonas citronellolis	0	100	ANI13691.1
							MULTISPECIES: DEAD/DEAH box helicase	Pseudomonas	0	100	WP_085982851.1
							DEAD/DEAH box helicase	Pseudomonas aeruginosa	0	99.39	WP_146537940.1
							MULTISPECIES: hypothetical protein	Gammaproteobacteria	0	98.79	WP_009618188.1
							DEAD/DEAH box helicase	Pseudomonas aeruginosa	0	98.99	WP_124086355.1
96	-	Plasmid related protein	84824	84519	-	305	MULTISPECIES: hypothetical protein	Proteobacteria	2e-67	100	WP_009401115.1
							MULTISPECIES: hypothetical protein	Proteobacteria	6e-67	99.01	WP_016851994.1
							hypothetical protein	Pseudomonas aeruginosa	9e-67	98.02	WP_134302263.1
							hypothetical protein	Pseudomonas denitrificans	1e-66	98.02	WP_049284920.1
							hypothetical protein	Pseudomonas aeruginosa	1e-66	98.02	WP_034031045.1
97	-	SAM-dependent methyltransferase	86035	84926	-	1109	MULTISPECIES: SAM-dependent methyltransferase	Pseudomonas	0	100	WP_009401116.1
							SAM-dependent methyltransferase	Pseudomonas aeruginosa	0	98.64	WP_096861896.1
							MULTISPECIES: SAM-dependent methyltransferase	Proteobacteria	0	98.1	WP_034080679.1
							O-methyltransferase	Pseudomonas aeruginosa	0	98.1	WP_023434576.1
							SAM-dependent methyltransferase	Solimonas fluminis	0	98.1	WP_104230471.1
98	-	Hypothetical protein	86751	86101	-	650	MULTISPECIES: hypothetical protein	Pseudomonas	6e-155	100	WP_009401117.1
							MULTISPECIES: hypothetical protein	Proteobacteria	3e-154	99.54	WP_003141029.1
							hypothetical protein	Achromobacter xylosoxidans	7e-154	99.07	WP_076471959.1
							MULTISPECIES: hypothetical protein	Proteobacteria	8e-154	99.07	WP_009461173.1
							hypothetical protein	Pseudomonas denitrificans	8e-154	99.07	WP_049284922.1
99	-	Hypothetical protein	87201	86836	-	365	MULTISPECIES: hypothetical protein	Pseudomonas	5e-84	100	WP_037060734.1
							hypothetical protein CSV86_16355	Pseudomonas putida	1e-83	100	EKX84032.1
							MULTISPECIES: hypothetical protein	Proteobacteria	2e-83	99.17	WP_020308045.1
							MULTISPECIES: hypothetical protein	Proteobacteria	3e-83	98.35	WP_029578151.1
							MULTISPECIES: hypothetical protein	Proteobacteria	4e-83	98.35	WP_013982123.1
100	-	Hypothetical protein	87802	87290	-	512	MULTISPECIES: DUF3275 family protein	Pseudomonas	3e-119	99.41	WP_009401119.1
							MULTISPECIES: DUF3275 family protein	Burkholderiales	9e-119	98.82	WP_025513253.1
							MULTISPECIES: DUF3275 family protein	Proteobacteria	2e-117	98.82	WP_003294141.1
							hypothetical protein T266_03130	Pseudomonas aeruginosa VRFPA05	3e-117	98.24	ESR72541.1
							MULTISPECIES: DUF3275 family protein	Proteobacteria	3e-117	98.24	WP_053461227.1
101	-	Periplasmic protein TonB	88189	87956	-	233	DUF3577 domain-containing periplasmic protein	Burkholderiales	1e-43	98.7	WP_025513252.1
							DUF3577 domain-containing periplasmic protein	Pseudomonas aeruginosa	1e-43	98.7	WP_057380101.1
							MULTISPECIES: DUF3577 domain-containing protein	Pseudomonas	1e-43	98.7	WP_009401121.1
							MULTISPECIES: DUF3577 domain-containing protein	Proteobacteria	1e-42	97.4	WP_054414859.1
							Protein of uncharacterised function (DUF3577)	Streptococcus pneumoniae	1e-42	97.4	CJL11135.1
102	-	Periplasmic protein TonB	88506	88186	-	320	DUF3577 domain-containing periplasmic protein	Pseudomonas	8e-74	100	WP_009401121.1
							DUF3577 domain-containing periplasmic protein	Bordetella avium	6e-73	98.11	WP_119536128.1
							DUF3577 domain-containing protein	Halotalea alkalilenta	9e-73	98.11	WP_027350508.1
							DUF3577 domain-containing protein	Pseudomonas aeruginosa	9e-73	98.11	WP_151181191.1
							MULTISPECIES: DUF3577 domain-containing protein	Proteobacteria	9e-73	98.11	WP_032963639.1
103	-	hypothetical protein	88584	88718	+	134	hypothetical protein	Pseudomonas aeruginosa	8e-63	100	CP046060.1
							hypothetical protein	Pseudomonas aeruginosa	8e-63	100	CP015878.1
							hypothetical protein	Pseudomonas stutzeri	8e-63	99	CP015641.1
							hypothetical protein	Pseudomonas citronelosis	4e-61	99	CP002657.1
							hypothetical protein	Pseudomonas putida	4e-61	99	CP008870.1
104	-	hypothetical protein	89214	88849	-	365	MULTISPECIES: DUF3085 domain-containing protein	Pseudomonas	1e-83	100	WP_009401122.1
							MULTISPECIES: DUF3085 domain-containing protein	Proteobacteria	3e-80	95.87	WP_074198380.1
							DUF3085 domain-containing protein	Sedimenticola selenatireducens	8e-80	95.04	WP_029133592.1
							MULTISPECIES: DUF3085 domain-containing protein	Proteobacteria	2e-79	94.21	WP_026353030.1
							DUF3085 domain-containing protein	Pseudomonas sp. 11/12A	2e-79	94.21	WP_047526641.1
105	-	Hypothetical protein	90077	89280	-	797	MULTISPECIES: hypothetical protein	Pseudomonas	0	100	WP_009401123.1
							hypothetical protein	Pseudomonas toyotomiensis	0	96.98	WP_059390739.1
							hypothetical protein	Pseudomonas aeruginosa	0	96.98	WP_034085929.1
							MULTISPECIES: hypothetical protein	Proteobacteria	0	97.36	WP_054414862.1
							MULTISPECIES: hypothetical protein	Pseudomonas	0	97.36	WP_057390439.1
106	-	ABC transporter substrate-binding protein	91078	90362	-	716	MULTISPECIES: hypothetical protein	Pseudomonas	5e-174	100	WP_009401124.1
							ABC transporter substrate-binding protein	Pseudomonas aeruginosa	9e-171	97.9	WP_142091704.1
							ABC transporter substrate-binding protein	Pseudomonas aeruginosa	9e-171	97.9	WP_142028481.1
							MULTISPECIES: hypothetical protein	Proteobacteria	1e-170	97.9	WP_054414864.1
							hypothetical protein	Pseudomonas aeruginosa	2e-170	97.9	WP_019486774.1
107	-	hypothetical protein	91721	91329	-	392	MULTISPECIES: hypothetical protein	Pseudomonas	8e-91	100	WP_009401125.1
							hypothetical protein	Pseudomonas aeruginosa	9e-89	97.69	WP_134240537.1
							MULTISPECIES: hypothetical protein	Proteobacteria	3e-88	96.92	WP_004255064.1
							MULTISPECIES: hypothetical protein	Proteobacteria	4e-88	96.92	WP_011829941.1
							MULTISPECIES: hypothetical protein	Proteobacteria	1e-87	96.15	WP_003141051.1
108	-	hypothetical protein	91983	91747	-	236	MULTISPECIES: hypothetical protein	Pseudomonas	2e-49	100	WP_009401126.1
							MULTISPECIES: hypothetical protein	Proteobacteria	3e-47	97.44	WP_013982118.1
							hypothetical protein	Pseudomonas aeruginosa	8e-47	96.15	WP_073651857.1
							hypothetical protein	Bordetella avium	1e-46	96.15	WP_119536125.1
							MULTISPECIES: hypothetical protein	Proteobacteria	1e-46	96.15	WP_043741061.1
109	-	DNA topoisomerase III in PFGI-1-like cluster	94490	92763	-	1727	MULTISPECIES: DNA topoisomerase III	Pseudomonas	0	99.83	WP_009401127.1
							DNA topoisomerase III	Stenotrophomonas maltophilia	0	98.26	WP_053461226.1
							MULTISPECIES: DNA topoisomerase III	Proteobacteria	0	98.43	WP_031755005.1
							DNA topoisomerase III	Pandoraea sp. LMG 31118	0	98.26	WP_150625508.1
							DNA topoisomerase III	Thauera sp. SWB20	0	98.43	WP_043743360.1
110	-	DNA topoisomerase III in PFGI-1-like cluster	94777	94487	-	290	TPA: DNA topoisomerase III	Pseudomonas sp.	4e-43	98.55	HAF90164.1
							TPA: DNA topoisomerase III	Comamonadaceae bacterium	1e-42	98.55	HAJ11840.1
							DNA topoisomerase III	Pseudomonas aeruginosa	1e-42	98.55	TQG24719.1
							DNA topoisomerase III	Pseudomonas aeruginosa	1e-42	98.55	RFJ66484.1
							DNA topoisomerase III	Pseudomonas aeruginosa	2e-42	97.1	TQH13965.1
111	-	hypothetical protein	94915	94802	-	113	hypothetical protein	Pseudomonas	5e-170	100	WP_009401124.1
							hypothetical protein	Pseudomonas aeruginosa	5e-170	100	WP_009401124.1
							hypothetical protein	Pseudomonas aeruginosa	5e-170	100	WP_009401124.2
							hypothetical protein	Proteobacteria	5e-170	100	WP_054414864.1
							hypothetical protein	Pseudomonas aeruginosa	5e-170	100	WP_019486774.1
112	ssbp	Single-stranded DNA-binding protein in PFGI-1-like cluster	95455	95072	-	383	MULTISPECIES: single-stranded DNA-binding protein	Pseudomonas	3e-88	100	WP_009401128.1
							MULTISPECIES: single-stranded DNA-binding protein	Proteobacteria	1e-87	99.21	WP_060833066.1
							MULTISPECIES: single-stranded DNA-binding protein	Proteobacteria	2e-87	98.43	WP_004362284.1
							MULTISPECIES: single-stranded DNA-binding protein	Proteobacteria	2e-87	98.43	WP_032959943.1
							single-stranded DNA-binding protein	Pseudomonas aeruginosa	3e-87	98.43	WP_124120011.1
113	IntR	Integrase regulator R	96000	95452	-	548	DUF3158 family regulator protein	Pseudomonas	1e-130	100	WP_009401129.1
							DUF3158 family regulator protein	Proteobacteria	7e-129	98.35	WP_004362273.1
							DUF3158 family regulator protein	Betaproteobacteria	1e-128	97.8	WP_062798512.1
							DUF3158 family protein	Pseudomonas aeruginosa	2e-128	98.35	WP_077566063.1
							MULTISPECIES: DUF3158 family protein	Proteobacteria	2e-128	97.8	WP_019486762.1
114	-	hypothetical protein in PFGI-1-like cluster	96785	95997	-	788	MULTISPECIES: TIGR03761 family hypothetical protein	Pseudomonas	0	100	WP_009401130.1
							MULTISPECIES: TIGR03761 family hypothetical protein	Pseudomonas aeruginosa	0	96.18	WP_059301280.1
							MULTISPECIES: TIGR03761 family hypothetical protein	Bordetella genomo sp. 9	0	97.27	WP_086071356.1
							MULTISPECIES: TIGR03761 family hypothetical protein	Pseudomonas aeruginosa	0	96.88	WP_151181202.1
							MULTISPECIES: TIGR03761 family hypothetical protein	Halotalea alkalilenta	0	97.27	WP_027350502.1
115	-	hypothetical protein	96962	98239	+	1277	MULTISPECIES: NgoFVII family restriction endonuclease	Pseudomonas	0	100	WP_009401131.1
							NgoFVII family restriction endonuclease	Bordetella hinzii	0	98.02	WP_032958213.1
							MULTISPECIES: NgoFVII family restriction endonuclease	Burkholderiales	0	97.78	WP_025513243.1
							NgoFVII family restriction endonuclease	Pseudomonas aeruginosa	0	97.28	WP_134586729.1
							MULTISPECIES: NgoFVII family restriction endonuclease	Pseudomonas	0	97.28	WP_064481751.1
116	-	hypothetical protein in PFGI-1-like cluster	99492	98380	-	1112	hypothetical protein CSV86_16420	Pseudomonas putida	0	100	EKX84045.1
							hypothetical protein Y31_0746	Pseudomonas aeruginosa	0	99.19	AXL68712.1
							MULTISPECIES: hypothetical protein	Proteobacteria	0	98.11	WP_013721845.1
							MULTISPECIES: hypothetical protein	Pseudomonas	0	97.84	WP_023125207.1
							hypothetical protein	Pseudomonas aeruginosa	0	98.11	WP_058179798.1
117	-	hypothetical protein in PFGI-1-like cluster	99656	99495	-	161	MULTISPECIES: DUF2857 domain-containing protein	Pseudomonas	9e-28	98.11	WP_009401133.1
							DUF2857 family protein	Pseudomonas aeruginosa	3e-26	92.45	WP_116805848.1
							TPA: coproporphyrinogen III oxidase	Gammaproteobacteria bacterium	4e-26	90.57	HCZ48741.1
							MULTISPECIES: DUF2857 domain-containing protein	Proteobacteria	4e-26	88.68	WP_048939776.1
							DUF2857 domain-containing protein	Pseudomonas aeruginosa	4e-26	92.45	WP_003121414.1
118	-	hypothetical protein in PFGI-1-like cluster	100054	99659	-	395	DUF2857 domain-containing protein	Pseudomonas aeruginosa	5e-59	100	WP_147316726.1
							TPA: coproporphyrinogen III oxidase	Comamonadaceae bacterium	6e-59	100	HAJ14507.1
							DUF2857 domain-containing protein	Pseudomonas aeruginosa	7e-59	100	WP_147314436.1
							DUF2857 domain-containing protein	Pseudomonas aeruginosa	1e-58	100	WP_101516699.1
							DUF2857 domain-containing protein	Pseudomonas aeruginosa	2e-58	98.89	WP_147314377.1
119	-	Protein with ParB-like nuclease domain in PFGI-1-like cluster	101331	100072	-	1259	chromosome partitioning protein ParB like protein	Burkholderia cenocepacia	7e-98	98.62	WP_049126762.1
							chromosome partitioning protein ParB like protein	Pseudomonas aeruginosa	2e-97	98.62	WP_121493991.1
							chromosome partitioning protein ParB like protein	Thauera sp. UPWRP	2e-97	97.93	TMW79946.1
							chromosome partitioning protein ParB like protein	Pseudomonas aeruginosa	3e-97	97.93	WP_121216614.1
							chromosome partitioning protein ParB like protein	Bordetella hinzii	2e-96	98.62	WP_029578161.1
120	-	Protein with ParB-like nuclease domain in PFGI-1-like cluster	101711	101322	-	389	MULTISPECIES: hypothetical protein	Pseudomonas	0	100	WP_009401134.1
							chromosome partitioning protein ParB	Solimonas variicoloris	2e-142	87.14	WP_020651216.1
							hypothetical protein	Pseudomonas aeruginosa	4e-142	87.14	WP_124120006.1
							hypothetical protein	Thauera butanivorans	8e-142	87.5	WP_068636808.1
							hypothetical protein	Bordetella hinzii	4e-141	86.79	WP_060833061.1
121	-	hypothetical protein in PFGI-1-like cluster	101940	101704	-	236	MULTISPECIES: hypothetical protein	Pseudomonas	7e-48	100	WP_009401135.1
							MULTISPECIES: hypothetical protein	Gammaproteobacteria	1e-46	97.44	WP_016852007.1
							MULTISPECIES: hypothetical protein	Proteobacteria	2e-45	96.15	WP_012584779.1
							hypothetical protein	Pseudomonas aeruginosa	3e-45	96.15	WP_033936144.1
							hypothetical protein	Pseudomonas aeruginosa	3e-45	94.87	WP_023125209.1
122	-	hypothetical protein in PFGI-1-like cluster	102790	101924	-	866	MULTISPECIES: ParA family protein	Pseudomonas	0	100	WP_009401136.1
							ParA family protein	Achromobacter denitrificans	0	98.61	WP_088446871.1
							MULTISPECIES: ParA family protein	Betaproteobacteria	0	98.26	WP_062798520.1
							MULTISPECIES: ParA family protein	Proteobacteria	0	98.26	WP_012584780.1
							MULTISPECIES: ParA family protein	Proteobacteria	0	98.26	WP_054414881.1
123	parA	Chromosome partitioning ATPase in PFGI-1-like cluster ParA-like	103052	102831	-	221	MULTISPECIES: AlpA family phage regulatory protein	Pseudomonas	2e-45	100	WP_009401137.1
							MULTISPECIES: AlpA family phage regulatory protein	Pseudomonas	9e-45	98.63	WP_020192156.1
							MULTISPECIES: AlpA family phage regulatory protein	Proteobacteria	1e-41	95.89	WP_016446183.1
							AlpA family phage regulatory protein	Pseudomonas denitrificans	2e-41	94.52	WP_049284942.1
							MULTISPECIES: AlpA family phage regulatory protein	Proteobacteria	5e-41	94.52	WP_018076211.1
124	-	hypothetical protein in PFGI-1-like cluster	103477	103169	-	308	MULTISPECIES: hypothetical protein	Pseudomonas	5e-65	100	WP_009401138.1
							ATP-binding protein	Pseudomonas veronii	2e-64	99.02	WP_141123777.1
							ATP-binding protein	Pseudomonas veronii	2e-64	99.02	WP_141123752.1
							MULTISPECIES: receptor protein-tyrosine kinase	Pseudomonas	1e-63	98.04	WP_085985500.1
							hypothetical protein	Pseudomonas stutzeri	1e-63	98.04	WP_020192155.1
125	-	hypothetical protein in PFGI-1-like cluster	103929	103438	-	491	MULTISPECIES: hypothetical protein	Pseudomonas	3e-73	94.78	WP_009401138.1
							hypothetical protein	Pseudomonas veronii	6e-72	93.91	WP_141123777.1
							ATP-binding protein	Pseudomonas veronii	2e-70	93.04	WP_141123752.1
							hypothetical protein	Pseudomonas stutzeri	1e-69	95.41	ALP69097.1
							MULTISPECIES: receptor protein-tyrosine kinase	Pseudomonas	2e-68	94.44	WP_085985500.1
126	-	hypothetical protein in PFGI-1-like cluster	104048	104218	+	170	MULTISPECIES: hypothetical protein	Pseudomonas	5e-65	100	WP_009401142.1
							hypothetical protein	Pseudomonas	2e-64	99.02	WP_141123778.1
							ATP-binding protein	Pseudomonas	2e-64	99.02	WP_142323752.1
							hypothetical protein	Proteobacteria	1e-63	98.04	WP_085985500.1
							hypothetical protein	Pseudomonas aeruginosa	1e-63	98.04	WP_020192167.1
127	-	hypothetical protein in PFGI-1-like cluster	105354	104443	-	911	Transcriptional regulator	Pseudomonas	2e-45	98.63	WP_009401140.1
							Transcriptional regulator	Pseudomonas	1e-43	95.89	WP_020308031.1
							Transcriptional regulator	Pseudomonas	1e-43	95.89	WP_003451129.1
							Transcriptional regulator	Proteobacteria	8e-30	72	WP_080703431.1
							hypothetical protein	Pseudomonas aeruginosa	4e-26	73.24	WP_096861907.1
128	-	hypothetical protein	105425	105793	+	368	hypothetical protein L532_0545	Bordetella bronchiseptica OSU095	3e-30	82.86	KDD44241.1
							MULTISPECIES: hypothetical protein	Proteobacteria	3e-30	82.86	WP_080703431.1
							hypothetical protein	Bordetella genomosp. 13	1e-27	88.71	WP_086077289.1
							hypothetical protein	Pusillimonas sp. JR1/69-3-13	1e-27	88.71	WP_102073826.1
							hypothetical protein	Achromobacter denitrificans	2e-17	65.71	WP_088446874.1
129	-	Hypothetical protein	105787	105996	+	209	Putative transcriptional regulator	Pseudomonas	0	100	WP_009401141.1
							Putative transcriptional regulator	Pseudomonas	0	99.66	WP_003451128.1
							Hypothetical protein	Pseudomonas veronii	0	99.33	WP_017849497.1
							Hypothetical protein	Pseudomonas	0	98.99	WP_020192152.1
							LysR family transcriptional regulator	Pseudomonas veronii	0	99.33	WP_141123750.1
130	-	hypothetical protein	106063	106959	+	896	Transcriptional regulatory protein	Pseudomonas putida	0	100	WP_009401142.1
							Transcriptional regulatory protein	Pseudomonas putida	0	100	WP_009401043.2
							Transcriptional regulatory protein	Pseudomonas putida	0	100	WP_009401437.3
							Transcriptional regulatory protein	Pseudomonas putida	0	100	WP_009401456.4
							Transcriptional regulatory protein	Pseudomonas putida	0	100	WP_009401142.5
132	-	Uncharacterized amino acid permease GabP family	107864	109216	+	1352	APC family permease	Pseudomonas putida	0	99.56	WP_064303415.1
							APC family permease	Pseudomonas putida	0	97.78	WP_075801388.1
							APC family permease	Pseudomonas japonica	0	91.11	WP_042122572.1
							APC family permease	Pseudomonas sp. Irchel 3E13	0	86.44	WP_095154816.1
							APC family permease	Pseudomonas sp. Irchel 3E14	0	86.44	WP_095154816.2
133	DR (attR)	Repeat	109221	109239	+	18	No match	-	-	-	-

## Sheet: PBGI-1
Table S4. BLAST-P (against -nr, and -RefSeq proteins) based homology search showing best homologs of the genes present on PBGI-1 of P. bharatica CSV86T
Sl No.	Genes encoding	Product	Start	Stop	Strand	Length	Description	Closest Organism (genus/species)	E-value	Identity (%)	Accession
1	-	Dehydrogenase	3	89	+	86	Short-chain dehydrogenase-reductase	Pseudomonas putida	1e-08	1	WP_064301979.1
							Short-chain dehydrogenase-reductase	Pseudomonas putida	1e-08	1	WP_037061297.1
							Short-chain dehydrogenase-reductase	Alcaligenes faecalis	4e-07	0.8923	WP_042482133.1
							Short-chain dehydrogenase-reductase	Alcaligenes faecalis	4e-07	0.892	WP_045929877.1
							Short-chain dehydrogenase-reductase	Alcaligenes faecalis	4e-07	0.8915	WP_210938500.1
2	IntCZC	Integrase	224	1717	+	1493	Integrase-family protein	Pseudomonas fluorescens	0	0.9975	CAB1403984.1
							Integrase-family protein	Pseudomonas putida	0	0.997	WP_009403021.1
							Integrase-family protein	Pseudomonas viridiflava	0	0.997	WP_122433768.1
							Integrase-family protein	Pseudomonas brassicacearum	0	0.997	WP_214509538.1
							Integrase-family protein	Pseudomonas sp. TH49	0	0.997	WP_201136841.1
3	-	-	2912	1974	-	938	hypothetical protein	Pseudomonas sp. LH1G9	5.01e-177	96.07	WP_104903900.1
							hypothetical protein	Pseudomonas sp. B14(2017)	1.05e-148	86.79	WP_085591880.1
							hypothetical protein	Pseudomonas viridiflava	4.09e-148	86.43	WP_122666988.1
							hypothetical protein	Pseudomonas graminis	7.41e-143	85.71	WP_074891504.1
							hypothetical protein	Pseudomonas japonica	1.94e-137	83.21	WP_042126873.1
4	-	-	3461	2994	-	467	hypothetical protein	Pseudomonas sp. LH1G9	2.31e-85	92.9	WP_104903901.1
							hypothetical protein	Pseudomonas veronii	9.18e-83	96.55	OPK01788.1
							hypothetical protein	Pseudomonas tolaasii	7.39e-82	96.55	WP_178910894.1
							hypothetical protein	Pseudomonas asplenii	9.01e-82	96.55	WP_090202119.1
							hypothetical protein	Pseudomonas baetica	4.08e-81	95.86	WP_100845117.1
5	-	-	3652	3500	-	152	hypothetical protein	Pseudomonas tolaasii	2e-25	0.92	WP_178910894.1
							hypothetical protein	Pseudomonas sp. LH1G9	4e-25	0.92	WP_104903901.1
							hypothetical protein	Pseudomonas baetica	6e-25	0.9	WP_100845117.1
							hypothetical protein	Pseudomonas asplenii	6e-25	0.9	WP_090202119.1
							hypothetical protein	Pseudomonas veronii	2e-16	0.8974	OPK01788.1
6	rpoS	RNA polymerase sigma factor-S	4645	3686	-	959	RpoS	Pseudomonas sp. 34 E 7	3e-180	0.943	WP_065937351.1
							RpoS	Pseudomonas carnis	6e-179	0.9392	WP_219857362.1
							RpoS	Pseudomonas fluorescens	7e-179	0.9392	WP_103299412.1
							RpoS	Pseudomonas lundensis	1e-176	0.9202	WP_095008243.1
							RpoS	Pseudomonas sp. 24 R 17	2e-176	0.9414	WP_065946051.1
7	czcR	Regulator	5077	4670	-	407	Cd(II)/Pb(II)-responsive transcriptional regulator	Proteobacteria	2e-94	1	WP_009403731.1
							Cd(II)/Pb(II)-responsive transcriptional regulator	Pseudomonas	7e-94	0.9926	WP_037051462.1
							Cd(II)/Pb(II)-responsive transcriptional regulator	Bacteria	8e-94	0.9926	WP_004364961.1
							Cd(II)/Pb(II)-responsive transcriptional regulator	Gammaproteobacteria	1e-93	0.9852	WP_053409935.1
							Cd(II)/Pb(II)-responsive transcriptional regulator	Pseudomonas sp. OF001	1e-93	0.9926	CAD5379182.1
8	czcD	Efflux resistance protein	5173	5445	+	272	Cobalt/zinc/cadmium resistance protein CzcD	Mycoplasma pneumoniae	4e-60	1	WP_200848133.1
							Cobalt/zinc/cadmium resistance protein CzcD	Escherichia coli	7e-60	1	EFI8085489.1
							Cobalt/zinc/cadmium resistance protein CzcD	Halomonas sp. MES	8e-60	1	TPB56321.1
							Cobalt/zinc/cadmium resistance protein CzcD	Halomonas sp. MES3-P3E	8e-60	1	WP_198556085.1
							Cobalt/zinc/cadmium resistance protein CzcD	Halomonas sp. 15WGF	9e-60	1	WP_170968159.1
9	czcD	Efflux resistance protein	5547	6059	+	512	Cobalt/zinc/cadmium resistance protein CzcD	Neisseria weaveri	2e-114	0.9941	VEJ49616.1
							Cobalt/zinc/cadmium resistance protein CzcD	Actinobacillus ureae	5e-111	0.9647	SUU86805.1
							Cobalt/zinc/cadmium resistance protein CzcD	Haemophilus parainfluenzae	3e-109	0.9588	STP00272.1
							Cobalt/zinc/cadmium resistance protein CzcD	Marinobacter excellens LAMA 842	3e-106	0.9755	KXO08147.1
							Cobalt/zinc/cadmium resistance protein CzcD	Salmonella enterica serovar Saintpaul	1e-105	0.9693	EHG4717626.1
10	-	-	6071	6583	+	512	Lipoprotein signal peptidase (EC 3.4.23.36)	Bacteria	1e-117	1	WP_003821921.1
							Lipoprotein signal peptidase (EC 3.4.23.36)	Enterobacterales	2e-117	0.9941	WP_032608282.1
							Lipoprotein signal peptidase (EC 3.4.23.36)	Pseudomonas sp.	2e-117	0.9941	HCJ31068.1
							Lipoprotein signal peptidase (EC 3.4.23.36)	Enterobacteriaceae	2e-117	0.9941	WP_047352305.1
							Lipoprotein signal peptidase (EC 3.4.23.36)	Gammaproteobacteria	3e-117	0.9941	WP_138764600.1
11	tnpA	Tranposase	6605	7165	+	560	Il-IS_2, transposase	Klebsiella quasipneumoniae	9e-133	1	WP_140599732.1
							Il-IS_2, transposase	Salmonella enterica	1e-132	1	EBT0424218.1
							Il-IS_2, transposase	Escherichia coli	1e-132	1	EHR1021088.1
							Il-IS_2, transposase	Pseudomonas aeruginosa	1e-132	1	KJC09678.1
							Il-IS_2, transposase	Pseudomonas aeruginosa	1e-132	1	MBI8016998.1
12	-	-	6713	7789	+	1076	repeat region	Proteus mirabilis	0	0.9991	CP053685.1
							repeat region	Pseudomonas aeruginosa	0	0.9991	CP050335.1
							repeat region	Klebsiella quasipneumoniae	0	0.9991	MN661403.1
							repeat region	Enterobacter cloacae	0	0.9991	CP052873.1
							repeat region	Pseudomonas aeruginosa	0	0.9991	CP052760.1
13	tnpA	Tranposase	7162	7878	+	716	Il-IS_2, transposase	Shewanella fodinae	6e-151	0.9906	TCN82782.1
							Il-IS_2, transposase	Salmonella enterica	3e-150	0.9858	EGW8369513.1
							Il-IS_2, transposase	Achromobacter xylosoxidans A8	3e-150	0.9858	ADP19878.1
							Il-IS_2, transposase	Shigella sonnei	1e-149	0.9858	SJK60397.1
							Il-IS_2, transposase	Salmonella enterica	3e-149	0.9905	EBF6269212.1
14	-	-	7789	10772	+	2983	repeat region	Vibrio cincinnatiensis	0	0.9997	CP046801.1
							repeat region	Acinetobacter baumannii	0	0.9997	CP033243.1
							repeat region	Acinetobacter baumannii	0	0.9997	CP023020.1
							repeat region	Escherichia coli	0	0.9997	CP035471.1
							repeat region	Pseudomonas sp. AK6U	0	0.9997	CP025229.1
15	tnpA	Tranposase	9010	7847	-	1163	Il-IS_2, transposase	Pseudomonas aeruginosa BWHPSA028	0	1	ERV84934.1
							Il-IS_2, transposase	Pseudomonas aeruginosa	0	1	WP_126621773.1
							Il-IS_2, transposase	Escherichia coli	0	0.9974	STQ34302.1
							Il-IS_2, transposase	Aeromonas	0	0.9974	WP_104452523.1
							Il-IS_2, transposase	Marinomonas foliarum	0	0.9974	RCW90495.1
16	-	-	9361	9137	-	224	Uncharacterized membrane protein, YraQ family	Klebsiella aerogenes	1e-38	0.9865	WP_204318506.1
							Uncharacterized membrane protein, YraQ family	Salmonella enterica	2e-38	0.9865	EFO6761559.1
							Uncharacterized membrane protein, YraQ family	Escherichia coli	2e-38	0.9865	EFL4139307.1
							Uncharacterized membrane protein, YraQ family	Salmonella enterica	2e-38	0.9865	WP_072104914.1
							Uncharacterized membrane protein, YraQ family	Pseudomonas aeruginosa	2e-38	0.9865	WP_227392907.1
17	-	-	10170	9316	-	854	Uncharacterized membrane protein, YraQ family	Proteobacteria	0	0.9738	WP_009586987.1
							Uncharacterized membrane protein, YraQ family	Marinobacter nauticus	0	0.9738	WP_222534949.1
							Uncharacterized membrane protein, YraQ family	Proteobacteria	0	0.9738	WP_054441708.1
							Uncharacterized membrane protein, YraQ family	Arthrobacter sp.	0	0.9738	WP_176704951.1
							Uncharacterized membrane protein, YraQ family	Acinetobacter bereziniae	0	0.9738	WP_151781177.1
18	arsR	Regulator	10282	10596	+	314	Transcriptional regulator, ArsR family	Proteobacteria	4e-69	1	WP_000349485.1
							Transcriptional regulator, ArsR family	Cycloclasticus zancles 78-ME	4e-69	1	AGS40241.1
							Transcriptional regulator, ArsR family	Halomonas axialensis	7e-69	0.9904	WP_228168773.1
							Transcriptional regulator, ArsR family	Salinicola peritrichatus	1e-68	0.9904	WP_110651700.1
							Transcriptional regulator, ArsR family	Pseudomonas stutzeri	1e-68	1	CAB42635.1
19	-	-	10773	10942	+	169	repeat region	Acinetobacter baumannii	1e-81	1	CP074585.1
							repeat region	Aeromonas hydrophila	1e-81	1	CP084352.1
							repeat region	Escherichia coli	1e-81	1	CP073624.1
							repeat region	Cobetia amphilecti	1e-81	1	CP084115.1
							repeat region	Escherichia coli	1e-81	1	CP073719.1
20	-	-	11079	10927	-	152	hypothetical protein	Pseudomonas fluorescens	9e-21	0.913	WP_224787646.1
							hypothetical protein	Pseudomonas sp. 24 R 17	4e-20	0.9348	WP_065946051.1
							hypothetical protein	Pseudomonas putida	3e-19	0.8913	WP_081042127.1
							hypothetical protein	Pseudomonas sp. 34 E 7	3e-19	0.8913	WP_065937351.1
							hypothetical protein	Pseudomonas fluorescens	3e-19	0.8913	WP_103299412.1
21	-	-	11500	11282	-	218	hypothetical protein	No match	-	-	-
22	-	Acetyltransferase	11993	11517	-	476	N-acetyltransferase	Pseudomonas putida	4e-112	1	WP_037058626.1
							N-acetyltransferase	Pseudomonas koreensis	2e-101	0.8987	WP_210709928.1
							N-acetyltransferase	Pseudomonas carnis	2e-101	0.9177	WP_197883936.1
							N-acetyltransferase	Pseudomonas	1e-96	0.8608	WP_077750168.1
							N-acetyltransferase	Pseudomonas mendocina	3e-95	0.8291	WP_155718746.1
23	-	-	12321	12073	-	248	hypothetical protein	Pseudomonas putida	2e-53	1	WP_009394956.1
							hypothetical protein	Pseudomonas simiae	6e-42	0.7927	PRW85156.1
							hypothetical protein	Pseudomonas psychrotolerans	4e-14	0.4737	WP_074529972.1
							hypothetical protein	Pseudomonas psychrotolerans	4e-12	0.4177	WP_074584902.1
							hypothetical protein	Marichromatium sp.	9e-07	0.3636	MBO8085938.1
24	-	-	12690	12364	-	326	hypothetical protein	Pseudomonas putida	3e-73	1	WP_170394881.1
25	-	-	13128	12832	-	296	hypothetical protein	Pseudomonas putida	2e-65	1	WP_009394961.1
							hypothetical protein	Pseudomonas fluorescens	9e-37	0.6186	WP_155002591.1
							hypothetical protein	Pseudomonas kirkiae	2e-34	0.6392	WP_131183912.1
							hypothetical protein	Pigmentiphaga	5e-15	0.4138	WP_124688896.1
							hypothetical protein	unclassified Pigmentiphaga	2e-14	0.4023	WP_087839359.1
26	-	-	13462	13253	-	209	hypothetical protein	Pseudomonas veronii	6e-31	0.9808	WP_169886723.1
							hypothetical protein	Pseudomonas asuensis	4e-27	0.92	WP_188867901.1
							hypothetical protein	Pseudomonas asuensis	9e-24	0.84	WP_188867915.1
							hypothetical protein	Candidatus Pacearchaeota archaeon	0.049	0.4091	MAG28447.1
27	-	-	14050	13643	-	407	hypothetical protein	No match	-	-	-
28	-	-	14349	14146	-	203	hypothetical protein	Pseudomonas putida	3e-39	1	WP_009394964.1
							hypothetical protein	Pseudomonas viridiflava	1e-26	0.8983	WP_122423086.1
							hypothetical protein	Pseudomonas corrugata	1e-23	0.8475	WP_055137513.1
							hypothetical protein	Pseudomonas aeruginosa	9e-23	0.7797	WP_152996039.1
							hypothetical protein	Pseudomonas	2e-22	0.7541	WP_128654670.1
29	-	-	14569	14384	-	185	hypothetical protein	Pseudomonas aeruginosa	1e-21	0.8913	MBP0162794.1
							hypothetical protein	Pseudomonas sp. AP19	1e-10	0.5814	OEC63822.1
							hypothetical protein	Pseudomonas sp. AP20	1e-10	0.5814	WP_141718304.1
							hypothetical protein	Pseudomonas	1e-09	0.6579	WP_078466042.1
							hypothetical protein	Pseudomonas	2e-09	0.5349	WP_169904056.1
30	-	-	15148	14582	-	566	hypothetical protein	Pseudomonas putida	1e-134	1	WP_009394968.1
							hypothetical protein	Pseudomonas allii	1e-131	0.9787	WP_179029974.1
							hypothetical protein	Pseudomonas cichorii	1e-129	0.9628	WP_147466587.1
							hypothetical protein	Pseudomonas oryzihabitans	5e-121	0.9198	WP_152643627.1
							hypothetical protein	Pseudomonas aeruginosa	2e-114	0.8564	WP_134998156.1
31	eptA	Phosphoethanolamine--lipid A transferase	17172	15460	-	1712	Lipid A phosphoethanolamine transferase	Pseudomonas	0	1	WP_043860449.1
							Lipid A phosphoethanolamine transferase	Pseudomonas	0	0.8277	WP_034138157.1
							Lipid A phosphoethanolamine transferase	Idiomarinaceae bacterium	0	0.8384	MAD54251.1
							Lipid A phosphoethanolamine transferase	Pseudomonas	0	0.8313	WP_137163156.1
							Lipid A phosphoethanolamine transferase	unclassified Pseudomonas	0	0.8313	WP_093257672.1
32	-	-	17736	17897	+	161	hypothetical protein	No match	-	-	-
33	-	Metal cation diffusion	18050	18955	+	905	Cobalt/zinc/cadmium resistance protein CzcD	Pseudomonas	0	1	WP_037058636.1
							Cobalt/zinc/cadmium resistance protein CzcD	unclassified Pseudomonas	0	0.9369	WP_093257676.1
							Cobalt/zinc/cadmium resistance protein CzcD	Pseudomonas putida	0	0.9336	WP_218176480.1
							Cobalt/zinc/cadmium resistance protein CzcD	Pseudomonas putida	0	0.9302	WP_159412209.1
							Cobalt/zinc/cadmium resistance protein CzcD	Pseudomonas asiatica	0	0.9269	WP_220467694.1
34	-	DUF-containing protein	19398	19072	-	326	hypothetical protein	Pseudomonas	3e-74	1	WP_009394973.1
							hypothetical protein	unclassified Pseudomonas	4e-58	0.7963	WP_149415254.1
							hypothetical protein	Pseudomonas	8e-58	0.7963	WP_034138160.1
							hypothetical protein	Pseudomonas	4e-57	0.7963	WP_013974870.1
							hypothetical protein	Pseudomonas	5e-57	0.7963	WP_094010860.1
35	-	-	19757	19891	+	134	hypothetical protein	No match	-	-	-
36	-	Metal-response regulator	20060	20734	+	674	DNA-binding heavy metal response regulator	Pseudomonas	3e-159	1	WP_009394976.1
							DNA-binding heavy metal response regulator	Idiomarinaceae bacterium	2e-152	0.9598	MAD54257.1
							DNA-binding heavy metal response regulator	Pseudomonas	6e-152	0.9509	WP_093257704.1
							DNA-binding heavy metal response regulator	Pseudomonas	7e-152	0.9554	WP_003253457.1
							DNA-binding heavy metal response regulator	Pseudomonas	2e-151	0.9509	WP_059183343.1
37	-	Metal sensor histidine kinase	20731	22158	+	1427	Heavy metal sensor histidine kinase	Pseudomonas	0	1	WP_009394978.1
							Heavy metal sensor histidine kinase	Pseudomonas	0	0.9025	WP_093257701.1
							Heavy metal sensor histidine kinase	Pseudomonas	0	0.8983	WP_137163151.1
							Heavy metal sensor histidine kinase	Idiomarinaceae bacterium	0	0.8941	MAD54258.1
							Heavy metal sensor histidine kinase	Pseudomonas	0	0.8983	WP_010951441.1
38	-	-	22793	22206	-	587	hypothetical protein	Pseudomonas	1e-138	1	WP_009394982.1
							hypothetical protein	Pseudomonas putida	6e-113	0.8247	WP_061202802.1
							hypothetical protein	Gammaproteobacteria	6e-108	0.8299	WP_010951442.1
							hypothetical protein	Pseudomonas	2e-107	0.8247	WP_003253452.1
							hypothetical protein	Pseudomonas shirazica	2e-107	0.8247	WP_217190055.1
39	-	-	23061	23282	+	221	hypothetical protein	Pseudomonas	3e-44	1	WP_009394983.1
							hypothetical protein	Pseudomonas sp. SG-MS2	2e-34	0.7945	WP_161872854.1
							hypothetical protein	Pseudomonas	3e-34	0.7945	WP_182363824.1
							hypothetical protein	Pseudomonas	8e-34	0.7808	WP_039614376.1
							hypothetical protein	Pseudomonas	1e-33	0.7808	WP_003253450.1
40	-	glycosyltransferase protein	24819	23365	-	1454	dolichyl-phosphate-mannose-protein mannosyltransferase	Pseudomonas	0	1	WP_009394985.1
							dolichyl-phosphate-mannose-protein mannosyltransferase	Pseudomonas	0	0.8554	WP_003253448.1
							dolichyl-phosphate-mannose-protein mannosyltransferase	Pseudomonas	0	0.8554	WP_137163149.1
							dolichyl-phosphate-mannose-protein mannosyltransferase	Pseudomonas	0	0.8512	WP_104833694.1
							dolichyl-phosphate-mannose-protein mannosyltransferase	Pseudomonas monteilii	0	0.8471	WP_028700004.1
41	arnC	glycosyltransferase family protein	25796	24813	-	983	Polymyxin resistance protein ArnC	Pseudomonas	0	1	WP_009394987.1
							Polymyxin resistance protein ArnC	Pseudomonas	0	0.8624	WP_003253446.1
							Polymyxin resistance protein ArnC	Pseudomonas	0	0.8593	WP_010951445.1
							Polymyxin resistance protein ArnC	Pseudomonas monteilii	0	0.8654	WP_196165894.1
							Polymyxin resistance protein ArnC	Pseudomonas	0	0.8654	WP_159412215.1
42			26097	26219	+	122	hypothetical protein	No match	-	-	-
43	lysR	-	26440	27315	+	875	Transcriptional regulator, LysR family	Pseudomonas putida	0	1	WP_170394884.1
							Transcriptional regulator, LysR family	Pseudomonas	0	0.9884	WP_037058644.1
							Transcriptional regulator, LysR family	Pseudomonas juntendi	7e-139	0.7413	WP_198748847.1
							Transcriptional regulator, LysR family	Pseudomonas putida	4e-138	0.7539	WP_159412217.1
							Transcriptional regulator, LysR family	Pseudomonas monteilii	7e-138	0.7422	WP_196165892.1
44	oprP/oprO	Membrane protein	27618	28925	+	1307	Phosphate-specific outer membrane porin OprP	Pseudomonas	0	1	WP_009394993.1
							Phosphate-specific outer membrane porin OprP	Pseudomonas	0	0.931	WP_034137073.1
							Phosphate-specific outer membrane porin OprP	Pseudomonas fulva	0	0.9287	WP_181074084.1
							Phosphate-specific outer membrane porin OprP	Pseudomonas	0	0.9241	WP_159412218.1
							Phosphate-specific outer membrane porin OprP	Pseudomonas	0	0.9195	WP_137163146.1
45	czcP	Metal transporting ATPase	30615	28990	-	1625	Lead, cadmium, zinc and mercury transporting ATPase	unclassified Pseudomonas	0	1	WP_037058648.1
							Lead, cadmium, zinc and mercury transporting ATPase	Pseudomonas putida	0	1	WP_043860447.1
							Lead, cadmium, zinc and mercury transporting ATPase	Pseudomonas	0	0.8909	WP_137163144.1
							Lead, cadmium, zinc and mercury transporting ATPase	Pseudomonas putida	0	0.8928	WP_019438066.1
							Lead, cadmium, zinc and mercury transporting ATPase	Pseudomonas	0	0.8891	WP_041476521.1
46	-	-	31509	31186	-	323	hypothetical protein	Pseudomonas	7e-73	1	WP_009394997.1
							hypothetical protein	Pseudomonas	5e-66	0.8692	WP_003253432.1
							hypothetical protein	Pseudomonas	2e-65	0.8692	WP_102053879.1
							hypothetical protein	Pseudomonas	2e-65	0.8598	WP_159412220.1
							hypothetical protein	unclassified Pseudomonas	2e-65	0.8598	WP_153443015.1
47	czcA/cusA	Metal efflux RND transporter	34826	31665	-	3161	Cobalt/zinc/cadmium efflux RND transporter, transmembrane protein CzcA	Pseudomonas	0	1	WP_009394998.1
							Cobalt/zinc/cadmium efflux RND transporter, transmembrane protein CzcA	Pseudomonas	0	0.9744	WP_034137070.1
							Cobalt/zinc/cadmium efflux RND transporter, transmembrane protein CzcA	Gammaproteobacteria bacterium	0	0.9734	MBU0806260.1
							Cobalt/zinc/cadmium efflux RND transporter, transmembrane protein CzcA	Pseudomonas	0	0.9734	WP_069553008.1
							Cobalt/zinc/cadmium efflux RND transporter, transmembrane protein CzcA	Pseudomonas sp. Marseille-P9899	0	0.9725	WP_175652078.1
48	czcB	Periplasmic adaptor-Efflux	35390	34851	-	539	Cobalt/zinc/cadmium efflux RND transporter-membrane fusion	Pseudomonas	3e-123	0.9944	WP_009394999.1
							Cobalt/zinc/cadmium efflux RND transporter-membrane fusion	Pseudomonas	1e-117	0.9553	WP_034137069.1
							Cobalt/zinc/cadmium efflux RND transporter-membrane fusion	Pseudomonas putida	2e-116	0.9441	WP_009395914.1
							Cobalt/zinc/cadmium efflux RND transporter-membrane fusion	Pseudomonas	2e-116	0.9441	WP_059183355.1
							Cobalt/zinc/cadmium efflux RND transporter-membrane fusion	Pseudomonas	4e-116	0.9441	WP_104833687.1
49	czcB	Periplasmic component	36100	35375	-	725	Cobalt/zinc/cadmium efflux RND transporter-membrane fusion	Pseudomonas	1e-160	0.9957	WP_009394999.1
							Cobalt/zinc/cadmium efflux RND transporter-membrane fusion	Pseudomonas	4e-126	0.9099	WP_034137069.1
							Cobalt/zinc/cadmium efflux RND transporter-membrane fusion	Pseudomonas sp. KU43P	4e-123	0.824	BBH45638.1
							Cobalt/zinc/cadmium efflux RND transporter-membrane fusion	Pseudomonas	3e-120	0.824	WP_024073370.1
							Cobalt/zinc/cadmium efflux RND transporter-membrane fusion	Pseudomonas	8e-120	0.895	WP_159412222.1
50	czcC	Outer membrane efflux-TolC family	36676	36167	-	509	Cobalt/zinc/cadmium efflux RND transporter-outer membrane	Pseudomonas putida	1e-114	0.9941	KIU53556.1
							Cobalt/zinc/cadmium efflux RND transporter-outer membrane	Pseudomonas sp. 1239	2e-114	0.9941	OUM37074.1
							Cobalt/zinc/cadmium efflux RND transporter-outer membrane	Pseudomonas	5e-114	0.9941	WP_143502135.1
							Cobalt/zinc/cadmium efflux RND transporter-outer membrane	Pseudomonas sp.	3e-110	0.9231	HBZ95515.1
							Cobalt/zinc/cadmium efflux RND transporter-outer membrane	Pseudomonas sp. NBRC 111137	1e-109	0.9112	WP_177339611.1
51	czcC	Outer membrane efflux-TolC family	37437	36676	-	761	Cobalt/zinc/cadmium efflux RND transporter-outer membrane	Pseudomonas	9e-162	0.9957	WP_143502135.1
							Cobalt/zinc/cadmium efflux RND transporter-outer membrane	Pseudomonas	1e-151	0.9004	WP_137163140.1
							Cobalt/zinc/cadmium efflux RND transporter-outer membrane	Pseudomonas sp. NBRC 111137	4e-151	0.9181	WP_177339613.1
							Cobalt/zinc/cadmium efflux RND transporter-outer membrane	Pseudomonas	1e-149	0.8921	WP_016487022.1
							Cobalt/zinc/cadmium efflux RND transporter-outer membrane	Pseudomonas	3e-149	0.9142	WP_139047608.1
52	oprD	Porin	37843	39186	+	1343	Outer membrane low permeability porin, OprD family	Pseudomonas	0	1	WP_009395002.1
							Outer membrane low permeability porin, OprD family	Pseudomonas putida	0	0.9597	WP_115295107.1
							Outer membrane low permeability porin, OprD family	Pseudomonas	0	0.9597	WP_003253422.1
							Outer membrane low permeability porin, OprD family	Pseudomonas lundensis	0	0.9575	WP_169879917.1
							Outer membrane low permeability porin, OprD family	Pseudomonas	0	0.9575	WP_019818113.1
53	-	-	39472	39323	-	149	hypothetical protein	Pseudomonas putida TRO1	1e-19	0.7755	ENY77067.1
							hypothetical protein	Pseudomonas putida ND6	2e-19	0.7551	AFK69362.1
							hypothetical protein	Pseudomonas sp. FH1	6e-13	0.6122	ETK21377.1
							hypothetical protein	Pseudomonas alkylphenolica	9e-08	0.5306	AIL63577.1
54	cusR	Metal response-transcription factor	39673	40347	+	674	Copper-sensing two-component response regulator CusR	Pseudomonas	5e-163	1	WP_009395004.1
							Copper-sensing two-component response regulator CusR	Pseudomonas	3e-158	0.9643	WP_137163138.1
							Copper-sensing two-component response regulator CusR	Pseudomonas	1e-157	0.9598	WP_003253420.1
							Copper-sensing two-component response regulator CusR	Pseudomonas	2e-157	0.9598	WP_034137066.1
							Copper-sensing two-component response regulator CusR	Pseudomonas	3e-157	0.9554	WP_042132657.1
55	-	-	40873	40745	-	128	hypothetical protein
							hypothetical protein	Pseudomonas putida TRO1	1e-19	0.7755	ENY77067.1
							hypothetical protein	Pseudomonas putida ND6	2e-19	0.7551	AFK69362.1
							hypothetical protein	Pseudomonas sp. FH1	6e-13	0.6122	ETK21377.1
							hypothetical protein	Pseudomonas alkylphenolica	9e-08	0.5306	AIL63577.1
56	-	-	41178	40876	-	302	hypothetical protein
							hypothetical protein	Pseudomonas putida TRO1	1e-19	0.7755	ENY77067.1
							hypothetical protein	Pseudomonas putida ND6	2e-19	0.7551	AFK69362.1
							hypothetical protein	Pseudomonas sp. FH1	6e-13	0.6122	ETK21377.1
							hypothetical protein	Pseudomonas alkylphenolica	9e-08	0.5306	AIL63577.1
57	-	-	41477	42340	+	863	hypothetical protein	Pseudomonas	0	1	WP_009395008.1
							hypothetical protein	Pseudomonas sp. GW531-T4	0	0.838	WP_103330825.1
							hypothetical protein	Pseudomonas foliumensis	4e-180	0.8275	WP_187521907.1
							hypothetical protein	Pseudomonas frederiksbergensis	8e-180	0.8281	WP_123598211.1
							hypothetical protein	Pseudomonas sp. WCHP16	2e-179	0.8345	WP_065761784.1
58	-	-	42488	42595	+	107	hypothetical protein	No match	-	-	-
59	-	IS630 family transposase	43684	42599	-	1085	Mobile element protein	Pseudomonas	0	1	WP_043859632.1
								Pseudomonas putida group	0	0.964	WP_181073987.1
								Pseudomonas putida	0	0.964	WP_169725177.1
								Pseudomonas putida	0	0.9612	WP_212628539.1
								Pseudomonas asiatica	0	0.9584	WP_137188242.1
60	-	-	43990	43739	-	251	hypothetical protein	Pseudomonas putida	2e-52	1	OLS61571.1
							hypothetical protein	Pseudomonas	2e-42	1	WP_037061891.1
							hypothetical protein	Pseudomonas sp. UFMG81	2e-25	0.7656	WP_228533512.1
							hypothetical protein	Pseudomonas putida	6e-24	0.7619	OLS63921.1
							hypothetical protein	Pseudomonas putida	2e-23	0.746	OAI93418.1
61	-	-	44142	44029	-	113	hypothetical protein
62			44154	44285	+	131	hypothetical protein	Pseudomonas	2e-21	1	WP_095158879.1
							hypothetical protein	Pseudomonas fluorescens	3e-21	0.9767	WP_150570302.1
							hypothetical protein	Pseudomonas putida	4e-21	0.9535	WP_177010988.1
							hypothetical protein	Pseudomonas putida	7e-21	0.9535	WP_196178041.1
							hypothetical protein	Pseudomonas	1e-20	0.9535	WP_144415395.1
63	traX	F-pilin acetylation protein	44954	44358	-	596	TraX	Pseudomonas	2e-137	1	WP_143502133.1
							TraX	Pseudomonas putida	1e-136	1	OLS61573.1
							TraX	Pseudomonas putida	1e-111	1	WP_080922794.1
							TraX	Pseudomonas sp. Irchel 3E13	7e-101	0.8081	WP_095159980.1
							TraX	Pseudomonas	2e-93	0.8485	WP_028700066.1
64	chrA	Chromate efflux transporter	44953	45090	+	137	Chromate transport protein ChrA	Pseudomonas putida	1e-21	1	WP_160296659.1
							Chromate transport protein ChrA	Pseudomonas putida	0.001	0.9231	WP_086978282.1
							Chromate transport protein ChrA	Pseudomonas putida	0.001	0.9231	OLS59198.1
							Chromate transport protein ChrA	Pseudomonas	0.001	0.9231	WP_110969624.1
							Chromate transport protein ChrA	Pseudomonas sp. Irchel 3E13	0.001	0.9231	WP_095159987.1
65	tsnD	Transposase	46833	45142	-	1691	TnsD family Tn7-like transposition	Pseudomonas	0	1	WP_075804296.1
							TnsD family Tn7-like transposition	Pseudomonas viridiflava	0	0.7338	WP_217661933.1
							TnsD family Tn7-like transposition	Pseudomonas sp. WS 5019	0	0.7473	WP_169970687.1
							TnsD family Tn7-like transposition	Pseudomonas cannabina	0	0.7356	WP_122320247.1
							TnsD family Tn7-like transposition	Pseudomonas syringae group genomosp. 7	0	0.7356	WP_122392790.1
66	marR	Transcription regulator	47950	47132	-	818	MarR family regulator	Pseudomonas	0	1	WP_009405342.1
							MarR family regulator	Pseudomonas	2e-150	0.7831	WP_010799668.1
							MarR family regulator	Pseudomonas	4e-150	0.7721	WP_019752866.1
							MarR family regulator	Pseudomonas putida	2e-149	0.7794	WP_019437035.1
							MarR family regulator	Pseudomonas urmiensis	1e-147	0.7684	WP_186553103.1
67	-		48078	47950	-	128	hypothetical protein	No match	-	-	-
68	mvaT	DNA-binding protein	48641	48270	-	371	transcriptional regulator MvaT, P16 subunit, putative	Pseudomonas	2e-62	1	WP_009405343.1
							transcriptional regulator MvaT, P16 subunit, putative	Pseudomonas huaxiensis	1e-40	0.7245	WP_110972520.1
							transcriptional regulator MvaT, P16 subunit, putative	Pseudomonas syringae	1e-38	0.6837	WP_192101682.1
							transcriptional regulator MvaT, P16 subunit, putative	Pseudomonas kribbensis	2e-38	0.6735	WP_114881614.1
							transcriptional regulator MvaT, P16 subunit, putative	Pseudomonas	4e-38	0.7347	WP_043209484.1
69	tsnD	Transposase	50435	48744	-	1691	TnsD family Tn7-like transposition	Pseudomonas	0	1	WP_075804325.1
							TnsD family Tn7-like transposition	Pseudomonas cichorii	0	0.8919	WP_201001357.1
							TnsD family Tn7-like transposition	Pseudomonas syringae	0	0.845	WP_103696126.1
							TnsD family Tn7-like transposition	Pseudomonas aeruginosa	0	0.6859	WP_119603416.1
							TnsD family Tn7-like transposition	Pseudomonas syringae group genomosp. 7	0	0.6895	WP_122392802.1
70	tsnC	Transposase	51920	50451	-	1469	Transposon Tn7 transposition protein tnsC	Pseudomonas	0	1	WP_009405347.1
							Transposon Tn7 transposition protein tnsC	Pseudomonas cichorii	0	0.9468	WP_201001359.1
							Transposon Tn7 transposition protein tnsC	Pseudomonas syringae	0	0.9305	WP_103696125.1
							Transposon Tn7 transposition protein tnsC	Pseudomonas syringae pv. japonica str. M301072	0	0.8834	EGH30052.1
							Transposon Tn7 transposition protein tnsC	Pseudomonas	0	0.8793	WP_044324969.1
71	tsnB	Transposase	52837	51917	-	920	Transposon Tn7 transposition protein tnsB	Pseudomonas	0	1	WP_043860658.1
							Transposon Tn7 transposition protein tnsB	Pseudomonas putida	0	1	OLS61579.1
							Transposon Tn7 transposition protein tnsB	Pseudomonas cichorii	0	0.9706	WP_201001361.1
							Transposon Tn7 transposition protein tnsB	Pseudomonas syringae	0	0.951	WP_103696124.1
							Transposon Tn7 transposition protein tnsB	Pseudomonas syringae pv. japonica str. M301072	0	0.8627	EGH30051.1
72	-	-	54090	52801	-	1289	Transposase derivatives	Pseudomonas	0	0.9946	WP_043860658.1
							Transposase derivatives	Pseudomonas cichorii	0	0.965	WP_201001361.1
							Transposase derivatives	Pseudomonas syringae	0	0.9488	WP_103696124.1
							Transposase derivatives	Pseudomonas putida	0	0.9941	OLS61579.1
							Transposase derivatives	Pseudomonas syringae group genomosp. 7	0	0.8537	WP_122392804.1
73	tnsA	Endonuclease	55046	54087	-	959	TnsA endonuclease N-terminal domain	Pseudomonas	0	0.9965	WP_037061886.1
							TnsA endonuclease N-terminal domain	Pseudomonas syringae	0	0.9366	WP_103696123.1
							TnsA endonuclease N-terminal domain	Pseudomonas cichorii	0	0.9507	WP_201001363.1
							TnsA endonuclease N-terminal domain	Pseudomonas syringae pv. aptata	0	0.8233	RMM41780.1
							TnsA endonuclease N-terminal domain	Pseudomonas syringae pv. maculicola	3e-179	0.8379	RML39436.1
74			54991	60718	+	5727	repeat region	Cycloclasticus zancles 78-ME	0	0.9997	CP005996.1
							repeat region	Acinetobacter baumannii	0	0.9997	CP033243.1
							repeat region	Acinetobacter baumannii	0	0.9997	CP023020.1
							repeat region	Escherichia coli	0	1	CP035471.1
							repeat region	Acinetobacter baumannii	0	0.9997	CP015364.1
75	-	Transposase	56212	55049	-	1163	Il-IS_2, transposase	Pseudomonas aeruginosa BWHPSA028	0	1	ERV84934.1
							Il-IS_2, transposase	Pseudomonas aeruginosa	0	1	WP_126621773.1
							Il-IS_2, transposase	Escherichia coli	0	0.9974	STQ34302.1
							Il-IS_2, transposase	Aeromonas	0	0.9974	WP_104452523.1
							Il-IS_2, transposase	Marinomonas foliarum	0	0.9974	RCW90495.1
76	yraQ	Permease	57373	56339	-	1034	Uncharacterized membrane protein, YraQ family	Proteobacteria	0	1	WP_000098298.1
							Uncharacterized membrane protein, YraQ family	Gammaproteobacteria	0	0.9971	WP_172692111.1
							Uncharacterized membrane protein, YraQ family	Marinobacter nauticus	0	0.9971	WP_222534949.1
							Uncharacterized membrane protein, YraQ family	Arthrobacter sp.	0	0.9971	WP_176704716.1
							Uncharacterized membrane protein, YraQ family	Arthrobacter sp.	0	0.9971	WP_176704951.1
77	arsR	Regulator	57485	57775	+	290	Transcriptional regulator, ArsR family	Pseudomonas putida	9e-64	1	WP_170394890.1
							Transcriptional regulator, ArsR family	Pseudomonas putida	5e-57	0.9362	NNJ14489.1
							Transcriptional regulator, ArsR family	Pseudomonas stutzeri	6e-53	1	CAB42635.1
							Transcriptional regulator, ArsR family	Escherichia coli	1e-52	1	EFE5139300.1
							Transcriptional regulator, ArsR family	Escherichia coli	2e-52	1	WP_072749429.1
78	arsR	Regulator	58224	57910	-	314	Transcriptional regulator, ArsR family	Bacteria	4e-69	1	WP_000349485.1
							Transcriptional regulator, ArsR family	Cycloclasticus zancles 78-ME	4e-69	1	AGS40241.1
							Transcriptional regulator, ArsR family	Halomonas axialensis	7e-69	0.9904	WP_228168773.1
							Transcriptional regulator, ArsR family	Salinicola peritrichatus	1e-68	0.9904	WP_110651700.1
							Transcriptional regulator, ArsR family	Pseudomonas stutzeri	1e-68	1	CAB42635.1
79	yraQ	Permease	58336	59370	+	1034	Uncharacterized membrane protein, YraQ family	Proteobacteria	0	1	WP_000098298.1
							Uncharacterized membrane protein, YraQ family	Gammaproteobacteria	0	0.9971	WP_172692111.1
							Uncharacterized membrane protein, YraQ family	Marinobacter nauticus	0	0.9971	WP_222534949.1
							Uncharacterized membrane protein, YraQ family	Arthrobacter sp.	0	0.9971	WP_176704716.1
							Uncharacterized membrane protein, YraQ family	Arthrobacter sp.	0	0.9971	WP_176704951.1
80	-	Transposase	59497	60660	+	1163	Il-IS_2, transposase	Pseudomonas aeruginosa BWHPSA028	0	1	ERV84934.1
							Il-IS_2, transposase	Pseudomonas aeruginosa	0	1	WP_126621773.1
							Il-IS_2, transposase	Escherichia coli	0	0.9974	STQ34302.1
							Il-IS_2, transposase	Aeromonas	0	0.9974	WP_104452523.1
							Il-IS_2, transposase	Marinomonas foliarum	0	0.9974	RCW90495.1
81	-	-	60719	60972	+	253	repeat region	Pseudomonas aeruginosa	4e-128	1	CP053687.1
							repeat region	Cycloclasticus zancles 78-ME	1e-127	1	CP005996.1
							repeat region	Escherichia coli	5e-127	1	CP035471.1
							repeat region	Pseudomonas sp. PS1(2021)	5e-127	1	CP084484.1
							repeat region	Pseudomonas aeruginosa	5e-127	1	CP024024.1
82	-	-	60752	60880	+	128	hypothetical protein	Acinetobacter proteolyticus	1e-22	1	VXA56872.1
							hypothetical protein	Arthrobacter sp.	2e-18	0.973	AXV46344.1
83	-	-	61756	61232	-	524	hypothetical protein	Pseudomonas putida	1e-122	1	WP_170394894.1
							hypothetical protein	Pseudomonas fluorescens SBW25	3e-45	0.5094	CEK42251.1
							hypothetical protein	Pseudomonas fluorescens	6e-45	0.5096	WP_192963543.1
							hypothetical protein	Pseudomonas fragi	2e-30	0.4204	WP_203327762.1
							hypothetical protein	Pseudomonas fluorescens	3e-29	0.434	RAI70860.1
84	-	Transposase	61772	62752	+	980	Mobile element protein	Pseudomonas	0	1	WP_014819624.1
							Mobile element protein	Achromobacter sp. BP3	0	0.9939	ACF20646.1
							Mobile element protein	Pseudomonas balearica	0	0.9939	WP_212542881.1
							Mobile element protein	Pseudomonas veronii	0	0.9969	WP_155678983.1
							Mobile element protein	Pseudomonas stutzeri	0	0.9939	ADK11284.1
85	-	Monooxygenase	62752	62901	+	149	Putative n-hydroxybenzoate hydroxylase	Pseudomonas	7e-25	1	WP_003292084.1
							Putative n-hydroxybenzoate hydroxylase	Pseudomonas kunmingensis	7e-25	1	WP_104098554.1
							Putative n-hydroxybenzoate hydroxylase	Pseudomonas sp. BAY1663	4e-24	0.9592	EXF42559.1
							Putative n-hydroxybenzoate hydroxylase	Pseudomonas benzenivorans	2e-23	0.9796	WP_090443582.1
							Putative n-hydroxybenzoate hydroxylase	Pseudomonas veronii	3e-23	0.98	WP_155678982.1
86	-	-	63701	63150	-	551	Methyl-accepting chemotaxis protein I (serine chemoreceptor protein)	Pseudomonas putida	1e-129	1	WP_009397337.1
							Methyl-accepting chemotaxis protein I (serine chemoreceptor protein)	Pseudomonas shirazica	2e-118	0.9389	WP_217191447.1
							Methyl-accepting chemotaxis protein I (serine chemoreceptor protein)	Pseudomonas	2e-114	0.8846	WP_186753140.1
							Methyl-accepting chemotaxis protein I (serine chemoreceptor protein)	Pseudomonas azotoformans	2e-112	0.8791	WP_061433823.1
							Methyl-accepting chemotaxis protein I (serine chemoreceptor protein)	Pseudomonas floridensis	4e-112	0.8508	WP_083182204.1
87	-	-	64432	63809	-	623	hypothetical protein	Pseudomonas carnis	1e-126	0.8447	WP_220383029.1
							hypothetical protein	Pseudomonas sp. MWU12-2323	2e-120	0.8137	WP_152740665.1
							hypothetical protein	Pseudomonas aeruginosa	8e-109	0.744	WP_079391791.1
							hypothetical protein	Pseudomonas aeruginosa	1e-108	0.744	WP_023111167.1
							hypothetical protein	Pseudomonas aeruginosa BL14	3e-108	0.744	ERV24025.1
88	-	-	64574	64446	-	128	hypothetical protein	Pseudomonas saponiphila	5e-10	0.6829	WP_167365755.1
							hypothetical protein	unclassified Pseudomonas	2e-06	0.561	WP_158526962.1
							hypothetical protein	Achromobacter xylosoxidans	5e-05	0.575	WP_159069322.1
							hypothetical protein	Pseudomonas aeruginosa	0.002	0.6562	WP_185830365.1
							hypothetical protein
89	-	-	64976	64587	-	389	hypothetical protein	Pseudomonas syringae group	3e-72	0.8372	WP_024691579.1
							hypothetical protein	Pseudomonas coronafaciens pv. porri	1e-71	0.8372	KPY25679.1
							hypothetical protein	Pseudomonas syringae	7e-65	0.8527	WP_201418667.1
							hypothetical protein	Pseudomonas syringae	3e-64	0.845	WP_124733743.1
							hypothetical protein	Pseudomonas syringae	2e-63	0.8372	WP_153070742.1
90	-	-	65283	65702	+	419	hypothetical protein	Pseudomonas putida	3e-73	0.9909	WP_009397330.1
							hypothetical protein	Pseudomonas sp. Fl4BN1	4e-20	0.5556	WP_161777565.1
							hypothetical protein	Pseudomonas sp. Fl5BN2	8e-20	0.5857	WP_161759022.1
							hypothetical protein	Pseudomonas zhaodongensis	2e-17	0.5652	WP_216707340.1
							hypothetical protein	Pseudomonas sp. VI4.1	2e-16	0.5211	WP_128871873.1
91	-	-	66105	65896	-	209	hypothetical protein	Pseudomonas putida	1e-39	1	WP_009397328.1
							hypothetical protein	Pseudomonas sp. BF-R-01	4e-34	0.8841	WP_223554389.1
							hypothetical protein	Pseudomonas syringae	4e-31	0.8406	WP_060408897.1
							hypothetical protein	Pseudomonas asturiensis	4e-30	0.8261	WP_024688447.1
							hypothetical protein	Pseudomonas sp. TH43	1e-28	0.8182	WP_201228123.1
92	-	-	66221	66102	-	119	hypothetical protein	Pseudomonas tolaasii	2e-09	0.8286	WP_178910898.1
							hypothetical protein	Pseudomonas sp. TH49	3e-09	0.8286	WP_201136832.1
							hypothetical protein	Pseudomonas asplenii	3e-09	0.8286	WP_090202126.1
							hypothetical protein	Pseudomonas sp. 31-12	3e-09	0.8286	WP_109634043.1
							hypothetical protein	Pseudomonas sp. TH43	3e-09	0.8286	WP_201228124.1
93	-	AAA family ATPase	68635	66386	-	2249	ATPase	Pseudomonas putida	0	1	WP_170394897.1
							ATPase	Pseudomonas fluorescens	0	0.9093	WP_038442573.1
							ATPase	Pseudomonas viridiflava	0	0.886	WP_122544829.1
							ATPase	Pseudomonas sp. TH43	0	0.8984	WP_201228125.1
							ATPase	Pseudomonas sp. TH49	0	0.897	WP_201136831.1
94	-	AAA family ATPase	71124	68704	-	2420	hypothetical protein	Pseudomonas putida	0	1	WP_170394900.1
							hypothetical protein	Pseudomonas veronii	0	0.9727	OPK01711.1
							hypothetical protein	Pseudomonas fluorescens	0	0.9752	WP_154972407.1
							hypothetical protein	Pseudomonas viridiflava	0	0.933	WP_122549966.1
							hypothetical protein	Pseudomonas fluorescens	0	0.9132	WP_038442573.1
95	-	-	71495	71121	-	374	hypothetical protein	Pseudomonas putida	8e-78	0.9919	WP_009397324.1
							hypothetical protein	Pseudomonas fluorescens	7e-77	0.9758	WP_038442574.1
							hypothetical protein	Pseudomonas viridiflava	1e-76	0.9677	WP_122544830.1
							hypothetical protein	Pseudomonas sp. LH1G9	3e-76	0.9597	WP_104903912.1
							hypothetical protein	Pseudomonas veronii	2e-75	0.9597	OPK01712.1
96	-	-	71652	71506	-	146	hypothetical protein	No match	-	-	-
97	-	-	71909	72454	+	545	hypothetical protein	Pseudomonas putida	6e-129	1	WP_009399003.1
							hypothetical protein	Pseudomonas tolaasii	6e-126	0.9669	WP_178910901.1
							hypothetical protein	Pseudomonas	6e-126	0.9669	WP_154972408.1
							hypothetical protein	Pseudomonas sp. 31-12	1e-125	0.9669	WP_109634048.1
							hypothetical protein	Pseudomonas veronii	2e-112	0.9613	OPK01713.1
98	-	Plasmid stability protein	72483	73205	+	722	hypothetical/plasmid stability protein	Pseudomonas putida	7e-175	1	WP_009399004.1
							hypothetical/plasmid stability protein	Pseudomonas	1e-172	0.9875	WP_109634050.1
							hypothetical/plasmid stability protein	Pseudomonas tolaasii	6e-172	0.9833	WP_178910902.1
							hypothetical/plasmid stability protein	Pseudomonas alliivorans	6e-172	0.9874	WP_210075572.1
							hypothetical/plasmid stability protein	Pseudomonas straminea	5e-163	0.9333	WP_093503780.1
99	-	-	73208	73972	+	764	hypothetical protein	Pseudomonas putida	1e-177	1	WP_158487715.1
							hypothetical protein	Pseudomonas tolaasii	3e-158	0.8876	WP_178910903.1
							hypothetical protein	Pseudomonas sp. 31-12	6e-157	0.8976	AWM93747.1
							hypothetical protein	Pseudomonas veronii	2e-156	0.8937	OPK01715.1
							hypothetical protein	Pseudomonas sp. 31-12	8e-153	0.8956	WP_162556239.1
100	-	-	74002	74337	+	335	hypothetical protein	Pseudomonas putida	2e-72	1	WP_009399006.1
							hypothetical protein	Pseudomonas tolaasii	6e-63	0.9009	WP_178910904.1
							hypothetical protein	Pseudomonas sp. 31-12	1e-61	0.8919	WP_109634054.1
							hypothetical protein	Pseudomonas sp. TH43	9e-60	0.8649	WP_201228128.1
							hypothetical protein	Pseudomonas alliivorans	3e-53	0.9158	WP_210075568.1
101	-	-	74337	74828	+	491	hypothetical protein	Pseudomonas putida	4e-114	1	WP_009399007.1
							hypothetical protein	Pseudomonas sp. TH43	7e-101	0.9085	WP_201228129.1
							hypothetical protein	Pseudomonas sp. BF-R-01	4e-96	0.9202	WP_223554368.1
							hypothetical protein	Pseudomonas brassicacearum	1e-95	0.9141	WP_214509523.1
							hypothetical protein	Pseudomonas fluorescens	1e-94	0.9146	WP_134939740.1
102	traM	Relaxosome protein	74905	76326	+	1421	TraM recognition domain	Pseudomonas putida	0	1	WP_170394903.1
							TraM recognition domain	Pseudomonas sp. LH1G9	0	0.9634	WP_177410563.1
							TraM recognition domain	Pseudomonas sp. TH49	0	0.9634	WP_201136826.1
							TraM recognition domain	Pseudomonas fluorescens	0	0.961	CAB1403995.1
							TraM recognition domain	Pseudomonas	0	0.9585	WP_177329266.1
103	traM	Relaxosome protein	76323	77129	+	806	TraM recognition domain	Pseudomonas putida	0	1	WP_170394906.1
							TraM recognition domain	Pseudomonas fluorescens	1e-172	0.9802	CAB1403995.1
							TraM recognition domain	Pseudomonas asplenii	1e-172	0.9802	WP_172832992.1
							TraM recognition domain	Pseudomonas sp. LH1G9	1e-172	0.9762	WP_177410563.1
							TraM recognition domain	Pseudomonas viridiflava	2e-172	0.9762	WP_205894512.1
104	traM	Relaxosome protein	77126	77452	+	326	TraM recognition domain	Pseudomonas putida	1e-72	1	WP_170394909.1
							TraM recognition domain	Pseudomonas viridiflava	6e-67	0.963	WP_205869567.1
							TraM recognition domain	Pseudomonas sp. BF-R-01	1e-61	0.963	WP_223554366.1
							TraM recognition domain	Pseudomonas viridiflava	1e-61	0.963	WP_205894504.1
							TraM recognition domain	Pseudomonas mendocina	1e-60	0.9074	TRO07567.1
105	-	-	77449	78198	+	749	hypothetical protein	Pseudomonas putida	6e-180	1	WP_009399009.1
							hypothetical protein	Pseudomonas viridiflava	2e-154	0.8635	WP_122433762.1
							hypothetical protein	Pseudomonas sp. LH1G9	1e-140	0.8594	WP_104903917.1
							hypothetical protein	Pseudomonas viridiflava	1e-129	0.834	WP_122549962.1
							hypothetical protein	Pseudomonas sp. Choline-02u-1	2e-124	0.8514	WP_101155989.1
106	-	-	79883	78453	-	1430	hypothetical protein	Pseudomonas sp. TH43	0	0.9601	WP_201228137.1
							hypothetical protein	Pseudomonas veronii	0	0.9599	OPK01722.1
							hypothetical protein	Pseudomonas alliivorans	0	0.9536	WP_210075557.1
							hypothetical protein	Pseudomonas viridiflava	0	0.9536	WP_122549957.1
							hypothetical protein	Pseudomonas viridiflava	0	0.9556	WP_122433751.1
107	-	-	80638	79880	-	758	hypothetical protein	Pseudomonas asplenii	3e-157	0.8929	WP_090202136.1
							hypothetical protein	Pseudomonas baetica	1e-156	0.8889	WP_100847252.1
							hypothetical protein	Pseudomonas	3e-155	0.877	WP_038442586.1
							hypothetical protein	Pseudomonas fluorescens	2e-150	0.8571	WP_154972417.1
							hypothetical protein	Pseudomonas veronii	2e-147	0.8651	OPK01722.1
108	-	-	81168	80638	-	530	hypothetical protein	Pseudomonas putida	4e-126	1	WP_009399011.1
							hypothetical protein	Pseudomonas	8e-116	0.9148	WP_090210894.1
							hypothetical protein	Pseudomonas brassicacearum	4e-115	0.9148	WP_214509515.1
							hypothetical protein	Pseudomonas baetica	5e-115	0.9091	WP_100847251.1
							hypothetical protein	Pseudomonas	6e-115	0.9148	WP_038448034.1
109	-	-	81503	81336	-	167	hypothetical protein	Pseudomonas baetica	1e-28	0.9818	WP_157815144.1
							hypothetical protein	Pseudomonas fluorescens	1e-27	0.9636	WP_191626819.1
							hypothetical protein	Pseudomonas	2e-27	0.9455	WP_157696365.1
							hypothetical protein	Pseudomonas sp. BF-R-01	1e-26	0.9455	WP_223554341.1
							hypothetical protein	Pseudomonas	8e-26	0.9273	WP_156996949.1
110	-	-	82554	81739	-	815	hypothetical protein	Pseudomonas putida	7e-99	1	WP_009399012.1
							hypothetical protein	Pseudomonas	1e-96	0.9574	WP_090202137.1
							hypothetical protein	Pseudomonas sp. BF-R-01	3e-96	0.9645	WP_223554339.1
							hypothetical protein	Pseudomonas brassicacearum	5e-96	0.9574	WP_214509513.1
							hypothetical protein	Pseudomonas baetica	6e-95	0.9504	WP_100848483.1
111	-	-	82840	82541	-	299	hypothetical protein	Pseudomonas putida	1e-63	1	WP_009399013.1
							hypothetical protein	Pseudomonas brassicacearum	1e-61	0.9697	WP_214509511.1
							hypothetical protein	Pseudomonas sp. Choline-02u-1	1e-61	0.9697	WP_101155979.1
							hypothetical protein	Pseudomonas	3e-61	0.9596	WP_038442591.1
							hypothetical protein	Pseudomonas sp. BF-R-01	4e-60	0.9495	WP_223554334.1
112	ompA	OmpA family protein	83523	82840	-	683	Outer membrane porin, OmpA family	Pseudomonas putida	3e-161	1	WP_009399014.1
							Outer membrane porin, OmpA family	Pseudomonas brassicacearum	7e-160	0.9912	WP_214509510.1
							Outer membrane porin, OmpA family	Pseudomonas sp. BF-R-01	1e-158	0.9824	WP_223554332.1
							Outer membrane porin, OmpA family	Pseudomonas oleovorans	5e-131	0.9075	WP_084341662.1
							Outer membrane porin, OmpA family	Pseudomonas sp. 34-62-33	1e-127	0.8943	OZB32503.1
113	-	-	83897	83751	-	146	hypothetical protein	Pseudomonas brassicacearum	1e-15	0.8571	WP_214509509.1
							hypothetical protein	Pseudomonas sp. BF-R-01	2e-15	0.8571	WP_223554330.1
							hypothetical protein	Pseudomonas	6e-15	0.8333	WP_038442595.1
114	traX	Conjugal transfer protein	84051	84782	+	731	Conjugal transfer protein	Pseudomonas putida	2e-171	1	WP_037060128.1
							Conjugal transfer protein	Pseudomonas sp. BF-R-01	3e-149	0.8971	WP_223554328.1
							Conjugal transfer protein	Pseudomonas viridiflava	3e-149	0.9012	WP_122433746.1
							Conjugal transfer protein	Pseudomonas brassicacearum	7e-149	0.8971	WP_214509508.1
							Conjugal transfer protein	Pseudomonas viridiflava	4e-148	0.8971	WP_122580319.1
115	-	-	85074	84955	-	119	hypothetical protein	No match	-	-	-
116	trfA	replication initiator protein A	86215	85304	-	911	Transcriptional repressor protein TrfA	Pseudomonas putida	0	1	WP_158487716.1
							Transcriptional repressor protein TrfA	Pseudomonas aeruginosa	0	0.798	WP_176502418.1
							Transcriptional repressor protein TrfA	Pseudomonas aeruginosa	2e-180	0.798	RTT49355.1
							Transcriptional repressor protein TrfA	Pseudomonas aeruginosa	3e-180	0.798	PBY66000.1
							Transcriptional repressor protein TrfA	Pseudomonas straminea	4e-178	0.7848	WP_167363132.1
117	-	-	86499	86615	+	116	hypothetical protein	No match	-	-	-
118	-	-	87178	87056	-	122	hypothetical protein	No match	-	-	-
119	-	-	88147	87266	-	881	hypothetical protein	Pseudomonas putida	0	1	WP_009399016.1
							hypothetical protein	Pseudomonas aeruginosa	0	0.8703	WP_124212911.1
							hypothetical protein	Pseudomonas aeruginosa	6e-174	0.8835	WP_205577681.1
							hypothetical protein	Pseudomonas	8e-118	0.5797	WP_063340680.1
							hypothetical protein	Pseudomonas veronii	2e-117	0.5719	WP_199918314.1
120	-	-	88298	89557	+	1259	abortive infection family protein	Pseudomonas putida	0	1	WP_009399017.1
							hypothetical protein	Pseudomonas syringae group	0	0.811	WP_054089802.1
							hypothetical protein ALQ73	Pseudomonas syringae pv. tomato	0	0.811	RMU92473.1
							abortive infection family protein	Pseudomonas savastanoi pv. glycinea	0	0.7847	RMM73810.1
							abortive infection family protein	Pseudomonas syringae group	0	0.7847	WP_054089104.1
121	TRA-CCT	tRNA-Arg	90001	89925	-	76	tRNA-Arg-CCT	Pseudomonas sp. 43A	2e-30	1	CP054880.1
								Pseudomonas bijieensis	2e-30	1	CP048810.1
								Pseudomonas sp. MPDS	2e-30	1	CP054128.1
								Pseudomonas sp. B14-6	2e-30	1	CP053929.1
								Pseudomonas sp. ADAK2	2e-30	1	CP052862.1
122	DR (attR)	-	90033	90002	-	31	Repeat (attR)	No match	-	-	-

## Sheet: PBGI-2
Table S5. BLAST-P (against -nr, and -RefSeq proteins) based homology search showing best homologs of the genes present on PBGI-2 of P. bharatica CSV86T
Sl No.	Genes encoding	Product	Start	Stop	Strand	Length	Description	Closest Organism (genus/species)	E-value	Identity (%)	Accession
1	parA	ATPase	2	766	+	764	Chromosome partitioning ATPase in PFGI-1 (ParA-like)	Pseudomonas oryziphila	1e-102	0.9871	WP_125859657.1
							Chromosome partitioning ATPase in PFGI-1 (ParA-like)	Pseudomonas mosselii	4e-102	0.9806	WP_213882920.1
							Chromosome partitioning ATPase in PFGI-1 (ParA-like)	Pseudomonas sp. FH1	5e-102	0.9745	ETK13605.1
							Chromosome partitioning ATPase in PFGI-1 (ParA-like)	Pseudomonas sp. EMN2	1e-101	0.9806	WP_153789246.1
							Chromosome partitioning ATPase in PFGI-1 (ParA-like)	Pseudomonas sp. 250J	2e-101	0.9742	WP_050705287.1
2	parA	ATPase	763	1137	+	374	Chromosome partitioning ATPase in PFGI-1 (ParA-like)	Pseudomonas sp. S75	1e-82	0.9919	WP_200604692.1
							Chromosome partitioning ATPase in PFGI-1 (ParA-like)	Pseudomonas sp. Marseille-P9655	6e-82	0.9839	WP_225785994.1
							Chromosome partitioning ATPase in PFGI-1 (ParA-like)	Pseudomonas juntendi	6e-82	0.9839	WP_197885689.1
							Chromosome partitioning ATPase in PFGI-1 (ParA-like)	unclassified Pseudomonas	6e-82	0.9839	WP_031312607.1
							Chromosome partitioning ATPase in PFGI-1 (ParA-like)	Pseudomonas hunanensis	2e-81	0.9677	WP_103518241.1
3	-	-	1145	1879	+	734	hypothetical protein	Pseudomonas putida	5e-178	1	WP_205346407.1
							hypothetical protein	Pseudomonas putida CSV86	5e-178	1	NNJ16980.1
							hypothetical protein	Pseudomonas sp. S75	5e-147	0.8347	WP_200604691.1
							hypothetical protein	Pseudomonas	1e-142	0.8025	WP_043214613.1
							hypothetical protein	Pseudomonas sp. ABFPK	5e-128	0.7386	WP_061552688.1
4	-	-	1876	2247	+	371	hypothetical protein	Pseudomonas putida	3e-86	1	WP_009399667.1
							hypothetical protein	Pseudomonas sp. EMN2	3e-67	0.7934	WP_153789248.1
							hypothetical protein	Pseudomonas oryziphila	1e-66	0.7934	WP_125859661.1
							hypothetical protein	Pseudomonas mosselii	2e-65	0.7934	WP_213882918.1
							hypothetical protein	Pseudomonas	1e-60	0.8017	WP_028700200.1
5	-	-	2244	2360	+	116	hypothetical protein	No match	-	-	-
6	-	DUF-containing protein	2360	3058	+	698	FIG004780: hypothetical protein in PFGI-1-like cluster	Pseudomonas putida	3e-171	1	WP_009399670.1
							FIG004780: hypothetical protein in PFGI-1-like cluster	Pseudomonas	6e-147	0.8621	WP_103518246.1
							FIG004780: hypothetical protein in PFGI-1-like cluster	Pseudomonas	2e-146	0.8578	WP_193077194.1
							FIG004780: hypothetical protein in PFGI-1-like cluster	Pseudomonas huaxiensis	2e-146	0.8578	WP_110968600.1
							FIG004780: hypothetical protein in PFGI-1-like cluster	Pseudomonas putida group	2e-146	0.8578	WP_103470294.1
7	dnaB	DNA helicase	3055	4401	+	1346	Replicative DNA helicase (DnaB)	Pseudomonas putida	0	1	WP_009399672.1
							Replicative DNA helicase (DnaB)	Pseudomonas sp. ABFPK	0	0.8237	WP_061552689.1
							Replicative DNA helicase (DnaB)	Pseudomonas	0	0.8192	WP_177010823.1
							Replicative DNA helicase (DnaB)	Pseudomonas sp. Marseille-P8916	0	0.817	WP_225790866.1
							Replicative DNA helicase (DnaB)	Pseudomonas mosselii	0	0.8304	WP_213882916.1
8	-	-	4398	4586	+	188	hypothetical protein	Pseudomonas putida	7e-38	1	WP_080604760.1
							hypothetical protein	Pseudomonas sp. ABFPK	3e-29	0.8226	WP_082810667.1
							hypothetical protein	Pseudomonas	1e-28	0.8065	WP_103469985.1
							hypothetical protein	Pseudomonas hunanensis	2e-28	0.7903	PKF23696.1
							hypothetical protein	Pseudomonas sp. S75	2e-28	0.7903	WP_200604688.1
9	-	-	4576	5103	+	527	hypothetical protein	Pseudomonas putida	2e-125	1	WP_009399674.1
							hypothetical protein	Pseudomonas	2e-113	0.92	WP_028692975.1
							hypothetical protein	Pseudomonas putida group	2e-113	0.9143	WP_103469986.1
							hypothetical protein	Pseudomonas putida	2e-113	0.9143	WP_123108888.1
							hypothetical protein	Pseudomonas reactans	3e-113	0.9143	WP_177053450.1
10	-	-	5096	5329	+	233	Hypothetical protein in PFGI-1 cluster	Pseudomonas sp. 250J	1e-45	0.961	WP_052896454.1
							Hypothetical protein in PFGI-1 cluster	Pseudomonas	1e-45	0.961	WP_023049395.1
							Hypothetical protein in PFGI-1 cluster	Pseudomonas sp. ABFPK	4e-45	0.9481	WP_061552690.1
							Hypothetical protein in PFGI-1 cluster	Pseudomonas	4e-45	0.9481	WP_103469987.1
							Hypothetical protein in PFGI-1 cluster	Pseudomonas	6e-45	0.9481	WP_023660695.1
11	ndpA/yejK	Nucleoid-protein	5329	6354	+	1025	Nucleoid-associated protein NdpA/YejK	Pseudomonas putida	0	1	WP_009399677.1
							Nucleoid-associated protein NdpA/YejK	Pseudomonas huaxiensis	0	0.9208	WP_110968467.1
							Nucleoid-associated protein NdpA/YejK	Pseudomonas putida group	0	0.9279	WP_103469988.1
							Nucleoid-associated protein NdpA/YejK	Pseudomonas amygdali	0	0.9309	WP_225231645.1
							Nucleoid-associated protein NdpA/YejK	Pseudomonas	0	0.9279	WP_023660696.1
12	-	Methyltransferase	6351	7232	+	881	DNA adenine methyltransferase	Pseudomonas putida	0	1	WP_009399679.1
							DNA adenine methyltransferase	Pseudomonas huaxiensis	0	0.9488	WP_110968466.1
							DNA adenine methyltransferase	Pseudomonas fluorescens	0	0.9317	WP_047305761.1
							DNA adenine methyltransferase	Pseudomonas sp. FH1	0	0.9315	WP_033903328.1
							DNA adenine methyltransferase	Pseudomonas aeruginosa	2e-166	0.7929	WP_049305871.1
13	-	Arc-family DNA binding protein	7260	7607	+	347	Alginate biosynthesis transcriptional activator	Pseudomonas putida	6e-78	1	WP_009399681.1
							Transcriptional activator	Pseudomonas sp. ABFPK	4e-69	0.9052	WP_061552692.1
							Arc family DNA binding protein	Pseudomonas sp. FH1	4e-67	0.8966	WP_033903327.1
							Arc family DNA binding protein	Pseudomonas putida	4e-60	0.8017	WP_136916142.1
							Arc family DNA binding protein	Pseudomonas	9e-59	0.8276	WP_023628770.1
14	parB	-	7609	7893	+	284	ParB-like nuclease domain in PFGI-1-like cluster	Pseudomonas sp. ABFPK	1e-37	0.7374	WP_061552693.1
							ParB-like nuclease domain in PFGI-1-like cluster	Pseudomonas monteilii	1e-36	0.7273	WP_196165937.1
							ParB-like nuclease domain in PFGI-1-like cluster	Pseudomonas putida	1e-36	0.7172	WP_123108886.1
							ParB-like nuclease domain in PFGI-1-like cluster	Pseudomonas huaxiensis	2e-36	0.7172	WP_110968464.1
							ParB-like nuclease domain in PFGI-1-like cluster	Pseudomonas amygdali	2e-36	0.7172	WP_225231643.1
15	parB	-	7899	8732	+	833	ParB-like nuclease domain in PFGI-1-like cluster	Pseudomonas sp. MN1F	3e-136	0.8899	WP_152954064.1
							ParB-like nuclease domain in PFGI-1-like cluster	Pseudomonas sp. ABFPK	3e-135	0.8767	WP_061552693.1
							ParB-like nuclease domain in PFGI-1-like cluster	Pseudomonas	2e-133	0.9415	WP_103469990.1
							ParB-like nuclease domain in PFGI-1-like cluster	Pseudomonas sp. NBRC 111129	3e-133	0.9415	WP_054889920.1
							ParB-like nuclease domain in PFGI-1-like cluster	Pseudomonas	5e-133	0.9366	WP_023049398.1
16	parB	-	8729	9313	+	584	ParB-like nuclease domain in PFGI-1-like cluster	Pseudomonas sp. Marseille-P8916	4e-122	0.9227	WP_225790861.1
							ParB-like nuclease domain in PFGI-1-like cluster	Pseudomonas juntendi	2e-121	0.9175	WP_182336768.1
							ParB-like nuclease domain in PFGI-1-like cluster	Pseudomonas putida	2e-120	0.9124	WP_177010829.1
							ParB-like nuclease domain in PFGI-1-like cluster	Pseudomonas mosselii	3e-120	0.9175	WP_213882911.1
							ParB-like nuclease domain in PFGI-1-like cluster	Pseudomonas fluorescens	1e-119	0.9072	WP_047305763.1
17	-	-	9346	9765	+	419	hypothetical protein in PFGI-1-like cluster	Pseudomonas putida	1e-52	0.9888	WP_123108885.1
							hypothetical protein in PFGI-1-like cluster	Pseudomonas sp. FH1	2e-52	0.9888	WP_033903325.1
							hypothetical protein in PFGI-1-like cluster	Pseudomonas putida	2e-52	0.9888	WP_177010830.1
							hypothetical protein in PFGI-1-like cluster	Pseudomonas putida	3e-52	0.9888	WP_136916144.1
							hypothetical protein in PFGI-1-like cluster	Pseudomonas sp. Marseille-P8916	3e-52	0.9888	WP_225790860.1
18	-	DUF-containing protein	9765	10040	+	275	hypothetical protein in PFGI-1-like cluster	Pseudomonas putida	2e-55	0.967	WP_177010830.1
							hypothetical protein in PFGI-1-like cluster	Pseudomonas amygdali	9e-55	0.956	WP_225231642.1
							hypothetical protein in PFGI-1-like cluster	Pseudomonas putida	2e-54	0.967	WP_123108885.1
							hypothetical protein in PFGI-1-like cluster	Pseudomonas juntendi	2e-54	0.956	WP_182336770.1
							hypothetical protein in PFGI-1-like cluster	Pseudomonas putida	3e-53	0.9451	WP_136916144.1
19	-	Pathogenicity island replication protein	10037	11338	+	1301	Replicative protein in PFGI-1-like cluster	Pseudomonas putida	0	1	WP_009399687.1
							Replicative protein in PFGI-1-like cluster	Pseudomonas juntendi	0	0.94	WP_182336772.1
							Replicative protein in PFGI-1-like cluster	Pseudomonas sp. Marseille-P8916	0	0.9353	WP_225790859.1
							Replicative protein in PFGI-1-like cluster	Pseudomonas putida	0	0.9376	WP_177010831.1
							Replicative protein in PFGI-1-like cluster	Pseudomonas amygdali	0	0.9515	WP_225231641.1
20	-	A24 family peptidase	11331	12050	+	719	Leader peptidase (Prepilin peptidase)	Pseudomonas putida	2e-164	1	WP_009399689.1
							Leader peptidase (Prepilin peptidase)	Pseudomonas hunanensis	5e-135	0.8494	WP_103518234.1
							Leader peptidase (Prepilin peptidase)	Pseudomonas putida group	7e-135	0.8536	WP_103469992.1
							Leader peptidase (Prepilin peptidase)	Pseudomonas reactans	1e-125	0.7824	WP_177053447.1
							Leader peptidase (Prepilin peptidase)	Pseudomonas	4e-125	0.7782	WP_023628774.1
21	-	-	12162	12416	+	254	hypothetical protein	Pseudomonas putida	4e-54	1	WP_170394927.1
22	-	-	12429	12578	+	149	hypothetical protein	Pseudomonas putida	1e-26	0.9592	WP_170394927.1
								Pseudomonas mosselii	0.004	0.5102	WP_213885148.1
23	-	-	12734	13459	+	725	ICE family protein in PFGI-1-like cluster	Pseudomonas	9e-176	1	WP_009399156.1
								Pseudomonas	5e-175	0.9959	WP_023660701.1
								Pseudomonas qingdaonensis	1e-174	0.9917	WP_213607163.1
								Pseudomonas sp. FH1	5e-172	0.9751	WP_033901427.1
								Pseudomonas juntendi	6e-172	0.9793	WP_182336781.1
24	inrR	Regulator	13465	14016	+	551	Integrase regulator R	Pseudomonas putida	2e-129	1	WP_037060187.1
								Pseudomonas putida	2e-123	0.9615	WP_136916148.1
								Pseudomonas amygdali	1e-120	0.9943	WP_225231639.1
								Pseudomonas putida	1e-119	0.9885	WP_123109242.1
								Pseudomonas qingdaonensis	2e-119	0.9828	WP_213607162.1
25	-	Phage encoded protein	14122	14937	+	815	COG3646: Uncharacterized phage-encoded protein	Pseudomonas putida	0	1	WP_009399154.1
							Rha family phage encoded protein	Pseudomonas putida	0	0.9336	WP_136916149.1
							Rha family phage encoded protein	Pseudomonas sp. MSSRFD41	1e-166	0.8264	WP_185700457.1
							Rha family phage encoded protein	Azotobacter vinelandii	2e-151	0.7537	WP_072432708.1
							Rha family phage encoded protein	Pseudomonas aeruginosa	2e-147	0.7405	MBH9358142.1
26	ssbp	DNA-binding protein	14948	15454	+	506	Single-stranded DNA-binding protein in PFGI-1	Pseudomonas putida	2e-120	1	WP_009399153.1
							Single-stranded DNA-binding protein in PFGI-2	Pseudomonas sp. MN1F	8e-115	0.9586	WP_152956775.1
							Single-stranded DNA-binding protein in PFGI-3	Pseudomonas	1e-114	0.9529	WP_023628778.1
							Single-stranded DNA-binding protein in PFGI-4	Pseudomonas mosselii	5e-114	0.9583	WP_213882905.1
							Single-stranded DNA-binding protein in PFGI-5	Pseudomonas mosselii	1e-113	0.9471	WP_028692973.1
27	-	-	15482	15634	+	152	hypothetical protein	No match	-	-	-
28	-	Lipid A 3-O-deacylase	16140	15625	-	515	Lipid A 3-O-deacylase	Pseudomonas putida	9e-118	1	WP_009399152.1
							Lipid A 3-O-deacylase	Pseudomonas	6e-97	0.7929	WP_047595597.1
							Lipid A 3-O-deacylase	Pseudomonas plecoglossicida	2e-96	0.7836	AJG17318.1
							Lipid A 3-O-deacylase	Pseudomonas soli	5e-96	0.7929	WP_160290754.1
							Lipid A 3-O-deacylase	Pseudomonas sp. HN2-3	5e-96	0.7811	WP_227696535.1
29	-	-	16977	16660	-	317	hypothetical protein	No match	-	-	-
30	-	DNA topoisomerase	17084	18994	+	1910	DNA topoisomerase I (EC 5.99.1.2)	Pseudomonas putida	0	1	WP_009399149.1
							DNA topoisomerase I (EC 5.99.1.2)	Pseudomonas putida	0	0.9497	WP_177010852.1
							DNA topoisomerase I (EC 5.99.1.2)	Pseudomonas huaxiensis	0	0.9544	WP_110968456.1
							DNA topoisomerase I (EC 5.99.1.2)	Pseudomonas hunanensis	0	0.9418	WP_103518229.1
							DNA topoisomerase I (EC 5.99.1.2)	Pseudomonas	0	0.9607	WP_023660707.1
31	-	-	19089	19430	+	341	hypothetical protein	Pseudomonas putida	4e-73	0.9907	WP_080604758.1
							hypothetical protein	Pseudomonas soli	6e-65	0.9231	AIN57085.1
							hypothetical protein	Pseudomonas sp. MN1F	2e-64	0.9135	MQG93918.1
							hypothetical protein	Pseudomonas oryziphila	1e-63	0.9314	AZL71517.1
							hypothetical protein	Pseudomonas	4e-63	0.9135	WP_031324264.1
32	-	-	19427	21301	+	1874	hypothetical protein	Pseudomonas putida	0	0.9787	WP_177010853.1
							hypothetical protein	Pseudomonas amygdali	0	0.977	WP_225231636.1
							hypothetical protein	Pseudomonas putida	0	0.977	WP_103469997.1
							hypothetical protein	Pseudomonas monteilii	0	0.977	WP_198749421.1
							hypothetical protein	Pseudomonas qingdaonensis	0	0.9754	WP_213607159.1
33	-	-	22057	21383	-	674	hypothetical protein	Pseudomonas amygdali	2e-162	0.9955	WP_225231635.1
							hypothetical protein	Pseudomonas putida group	6e-162	1	WP_009399145.1
							hypothetical protein	Pseudomonas putida	1e-161	0.9866	WP_103463309.1
							hypothetical protein	Arthrobacter stackebrandtii	3e-160	0.9821	PYG95911.1
							hypothetical protein	Pseudomonas	4e-160	0.9821	WP_023660710.1
34	pilL	Conjugative transfer protein	22234	23160	+	926	Conjugative transfer protein PilL in PFGI-1	Pseudomonas amygdali	2e-134	0.9108	WP_225231634.1
							Conjugative transfer protein PilL in PFGI-2	Pseudomonas mosselii	2e-133	0.9108	WP_028692970.1
							Conjugative transfer protein PilL in PFGI-3	Pseudomonas	2e-133	0.9108	WP_038707446.1
							Conjugative transfer protein PilL in PFGI-4	Pseudomonas huaxiensis	3e-133	0.9147	WP_110968599.1
							Conjugative transfer protein PilL in PFGI-5	Pseudomonas putida	4e-133	0.9108	WP_197895555.1
35	pilN	Conjugative transfer protein	23368	25200	+	1832	Conjugative transfer protein PilN in PFGI-1	Pseudomonas putida	0	1	WP_009399141.1
							Conjugative transfer protein PilN in PFGI-2	Pseudomonas	0	0.6819	WP_043273972.1
							Conjugative transfer protein PilN in PFGI-3	Azotobacter vinelandii	0	0.7191	WP_072432715.1
							Conjugative transfer protein PilN in PFGI-4	Pseudomonas chlororaphis	0	0.6678	WP_124325300.1
							Conjugative transfer protein PilN in PFGI-5	Pseudomonas chlororaphis	0	0.6678	WP_124303396.1
36	pilO	Conjugative transfer protein	25210	26538	+	1328	Conjugative transfer protein PilO in PFGI-1	Pseudomonas putida	0	1	WP_080604757.1
							Conjugative transfer protein PilO in PFGI-2	Pseudomonas sp. Marseille-P8916	0	0.6991	WP_225789608.1
							Conjugative transfer protein PilO in PFGI-3	Pseudomonas	0	0.6833	WP_054911095.1
							Conjugative transfer protein PilO in PFGI-4	Pseudomonas	0	0.6923	WP_031324269.1
							Conjugative transfer protein PilO in PFGI-5	Pseudomonas putida	0	0.6923	WP_123083863.1
37	pilP	Type IV pilus biogenesis protein	26528	27082	+	554	Type IV pilus biogenesis protein PilP	Pseudomonas putida	5e-127	1	WP_080604756.1
							Type IV pilus biogenesis protein PilP	Pseudomonas	8e-54	0.5638	WP_023049417.1
							Type IV pilus biogenesis protein PilP	Pseudomonas	1e-52	0.5376	WP_023660714.1
							Type IV pilus biogenesis protein PilP	Pseudomonas sp. Marseille-P8916	1e-52	0.5479	WP_225789607.1
							Type IV pilus biogenesis protein PilP	Pseudomonas juntendi	1e-52	0.5376	WP_182336803.1
38	pilQ/flp	Conjugative transfer ATPase	27092	28357	+	1265	Conjugative transfer ATPase PilQ in PFGI-1	Pseudomonas sp. NBRC 111129	0	0.7303	WP_054890167.1
							Conjugative transfer ATPase PilQ in PFGI-2	Pseudomonas sp. Marseille-P8916	0	0.7303	WP_225789606.1
							Conjugative transfer ATPase PilQ in PFGI-3	Pseudomonas	0	0.7279	WP_031312616.1
							Conjugative transfer ATPase PilQ in PFGI-4	Pseudomonas juntendi	0	0.7462	MBA6133865.1
							Conjugative transfer ATPase PilQ in PFGI-5	Pseudomonas juntendi	0	0.7481	WP_220466504.1
39	pilQ	Conjugative transfer ATPase	28507	28647	+	140	Conjugative transfer ATPase PilQ in PFGI-1	Pseudomonas putida	7e-15	0.7778	WP_218176430.1
							Conjugative transfer ATPase PilQ in PFGI-2	Pseudomonas sp. ABFPK	9e-15	0.7778	KYC14144.1
							Conjugative transfer ATPase PilQ in PFGI-3	Pseudomonas putida	9e-15	0.7778	NWC82565.1
							Conjugative transfer ATPase PilQ in PFGI-4	Pseudomonas sp. ABFPK	9e-15	0.7778	WP_082810669.1
							Conjugative transfer ATPase PilQ in PFGI-5	Pseudomonas juntendi	2e-14	0.7778	WP_220466504.1
40	-	Type II secretion system family protein	28640	29806	+	1166	Type II secretion system F family protein	Pseudomonas putida	0	1	WP_037060148.1
							Type II secretion system F family protein	Pseudomonas sp. Marseille-P8916	0	0.8093	WP_225789605.1
							Type II secretion system F family protein	Pseudomonas	0	0.8015	WP_023660716.1
							Type II secretion system F family protein	Pseudomonas putida	0	0.7938	WP_177010861.1
							Type II secretion system F family protein	Pseudomonas sp. NBRC 111129	0	0.8015	WP_054890168.1
41	pilS	Type II secretion system PilS	29841	30356	+	515	Type II secretion system F family protein	Pseudomonas putida	5e-116	1	WP_009399124.1
							Type II secretion system F family protein	Pseudomonas chlororaphis	6e-101	0.8788	WP_124374057.1
							Type II secretion system F family protein	Pseudomonas sp. Marseille-P8916	2e-97	0.8485	WP_225789604.1
							Type II secretion system F family protein	Pseudomonas	1e-96	0.8364	WP_023660717.1
							Type II secretion system F family protein	Pseudomonas putida	8e-96	0.8303	WP_177010862.1
42	pilU	Flp pilus assembly ATPase	30372	30920	+	548	Flp pilus assembly complex ATPase	Pseudomonas chlororaphis	3e-89	0.6868	WP_124303408.1
							Flp pilus assembly complex ATPase	Pseudomonas chlororaphis	9e-89	0.6813	WP_124325306.1
							Flp pilus assembly complex ATPase	Pseudomonas chlororaphis	1e-88	0.6813	WP_124302022.1
							Flp pilus assembly complex ATPase	Pseudomonas chlororaphis	7e-88	0.6758	WP_216310716.1
							Flp pilus assembly complex ATPase	Pseudomonas	7e-87	0.6758	WP_060546208.1
43	pilU	Flp pilus assembly ATPase	31133	31315	+	182	Flp pilus assembly complex ATPase	Pseudomonas	9e-22	0.75	WP_023660718.1
							Flp pilus assembly complex ATPase	Pseudomonas juntendi	9e-22	0.75	WP_220466503.1
							Flp pilus assembly complex ATPase	Pseudomonas putida	3e-21	0.7333	NWC82568.1
							Flp pilus assembly complex ATPase	Pseudomonas putida	3e-21	0.7333	WP_218176431.1
							Flp pilus assembly complex ATPase	Pseudomonas sp. ABFPK	4e-21	0.7333	WP_061552712.1
44	pilV	Plasmid conjugative transfer pilus tip adhesin	31332	31703	+	371	Plasmid conjugative transfer pilus tip adhesin PilV	Pseudomonas sp. ABFPK	8e-50	0.7155	WP_061552713.1
							Plasmid conjugative transfer pilus tip adhesin PilV	Pseudomonas juntendi	2e-49	0.6983	WP_182336807.1
							Plasmid conjugative transfer pilus tip adhesin PilV	Pseudomonas	2e-49	0.6949	WP_023049422.1
							Plasmid conjugative transfer pilus tip adhesin PilV	Pseudomonas taiwanensis SJ9	4e-49	0.6983	ESW41040.1
							Plasmid conjugative transfer pilus tip adhesin PilV	Pseudomonas	5e-49	0.6983	WP_055985445.1
45	pilV	Conjugative transfer pilus-tip adhesin	31856	32653	+	797	Conjugative transfer pilus-tip adhesin PilV in PFGI-1	Pseudomonas putida	5e-79	0.6308	WP_177010864.1
							Conjugative transfer pilus-tip adhesin PilV in PFGI-2	Pseudomonas chlororaphis	2e-78	0.6522	WP_124374058.1
							Conjugative transfer pilus-tip adhesin PilV in PFGI-3	Pseudomonas chlororaphis	4e-78	0.6467	WP_124302023.1
							Conjugative transfer pilus-tip adhesin PilV in PFGI-4	Pseudomonas chlororaphis	5e-77	0.6413	WP_124325307.1
							Conjugative transfer pilus-tip adhesin PilV in PFGI-5	Pseudomonas chlororaphis	6e-76	0.6359	WP_124303410.1
46	pilM	Type IV pilus biogenesis protein	32770	33210	+	440	Type IV pilus biogenesis protein PilM	Pseudomonas putida	5e-101	1	WP_009399118.1
							Type IV pilus biogenesis protein PilM	Pseudomonas fluorescens	1e-56	0.5959	WP_080963133.1
							Type IV pilus biogenesis protein PilM	Pseudomonas sp. Marseille-P8916	3e-52	0.5411	WP_225789601.1
							Type IV pilus biogenesis protein PilM	Pseudomonas	3e-51	0.5479	WP_081884773.1
							Type IV pilus biogenesis protein PilM	Pseudomonas	5e-51	0.5411	WP_054911212.1
47	-	-	33514	33284	-	230	hypothetical protein	No match	-	-	-
48	-	-	33775	33578	-	197	hypothetical protein	Pseudomonas amygdali pv. lachrymans	0.0004	0.5085	RMM43453.1
							hypothetical protein	Pseudomonas syringae	0.0005	0.5172	WP_218015268.1
							hypothetical protein	Pseudomonas syringae pv. pisi	0.0006	0.5172	RMM27351.1
							hypothetical protein	Pseudomonas syringae pv. tomato	0.0006	0.5814	RMQ69765.1
49	-	-	33909	33772	-	137	hypothetical protein	Pseudomonas sp. FH1	2e-05	0.587	ETK19784.1
50	-	-	33915	34454	+	539	hypothetical protein	Pseudomonas putida	4e-82	1	WP_009399117.1
							hypothetical protein	Pseudomonas amygdali	2e-62	0.7797	WP_225231622.1
							hypothetical protein	Pseudomonas putida	1e-60	0.7712	WP_103463310.1
							hypothetical protein	Pseudomonas fluorescens	1e-51	0.6864	WP_052960096.1
							hypothetical protein	Pseudomonas sp. 8Z	1e-32	0.5192	WP_159970319.1
51	-	-	34563	34913	+	350	hypothetical protein	Pseudomonas putida	2e-78	1	WP_009399115.1
							hypothetical protein	Pseudomonas amygdali	8e-67	0.8534	WP_225231621.1
							hypothetical protein	Pseudomonas putida	2e-66	0.8448	WP_181005341.1
							hypothetical protein	Pseudomonas fluorescens	7e-64	0.8348	WP_052960097.1
							hypothetical protein	Pseudomonas sp. marseille-P8916	1e-62	0.7931	WP_225789600.1
52	-	-	34983	35159	+	176	hypothetical protein	Pseudomonas	5e-31	1	WP_009399113.1
							hypothetical protein	Pseudomonas sp. FH1	9e-31	0.9828	ETK19786.1
							hypothetical protein	Pseudomonas	1e-27	0.8966	WP_177342441.1
							hypothetical protein	Pseudomonas	8e-27	0.8793	WP_023660725.1
							hypothetical protein	Pseudomonas juntendi	9e-27	0.8793	WP_182336819.1
53	-	-	35161	35286	+	125	hypothetical protein	Pseudomonas sp. FH1	3e-20	0.9268	ETK19787.1
							hypothetical protein	Pseudomonas sessilinigenes	5e-16	0.7073	AZC24829.1
							hypothetical protein	Pseudomonas psychrotolerans L19	3e-11	0.6098	EHK70837.1
							hypothetical protein	Pseudomonas aeruginosa	6e-11	0.6098	AAP22538.1
							hypothetical protein	Pseudomonas aeruginosa PA7	2e-10	0.6098	ABR86679.1
54	tonB	ICE replication protein	35610	36155	+	545	STY4534 family ICE replication protein	Pseudomonas putida	6e-132	1	WP_009399109.1
							STY4534 family ICE replication protein	Pseudomonas	4e-110	0.8177	WP_023660726.1
							STY4534 family ICE replication protein	Pseudomonas putida	1e-107	0.8211	WP_136916170.1
							STY4534 family ICE replication protein	Pseudomonas	2e-107	0.8211	WP_028692967.1
							STY4534 family ICE replication protein	Pseudomonas reactans	6e-107	0.8158	WP_177053819.1
55	-	-	36449	36769	+	320	FIG00960315: hypothetical protein	Pseudomonas putida	8e-71	1	WP_009399108.1
							FIG00960315: hypothetical protein	Pseudomonas sp. 250J	3e-60	0.8679	KNX78309.1
							FIG00960315: hypothetical protein	Pseudomonas	3e-60	0.8679	WP_082337710.1
							FIG00960315: hypothetical protein	Pseudomonas putida	5e-60	0.8585	WP_103463314.1
							FIG00960315: hypothetical protein	Pseudomonas putida	6e-60	0.8585	POF86383.1
56	-	-	36933	37247	+	314	hypothetical protein	Pseudomonas putida	2e-69	1	WP_170394929.1
							hypothetical protein	Pseudomonas fluorescens	2e-57	0.8365	WP_052960098.1
							hypothetical protein	Pseudomonas sp. MN1F	2e-56	0.8269	WP_152955704.1
							hypothetical protein	Pseudomonas	3e-56	0.8077	WP_023049431.1
							hypothetical protein	Pseudomonas	7e-56	0.8173	WP_103470010.1
57	-	-	37310	37915	+	605	FIG034376: Hypothetical protein	Pseudomonas putida	3e-144	1	WP_009399104.1
							FIG034376: Hypothetical protein	Pseudomonas mosselii	5e-131	0.9254	WP_213882889.1
							FIG034376: Hypothetical protein	Pseudomonas monteilii	3e-124	0.8905	WP_196165910.1
							FIG034376: Hypothetical protein	Pseudomonas huaxiensis	1e-120	0.8756	WP_110968437.1
							FIG034376: Hypothetical protein	Pseudomonas amygdali	1e-119	0.8657	WP_225231615.1
58	-	-	38000	38233	+	233	FIG041301: Hypothetical protein	Pseudomonas	9e-20	0.5833	WP_023049433.1
							FIG041301: Hypothetical protein	Pseudomonas protegens	1e-19	0.5694	WP_011062941.1
							FIG041301: Hypothetical protein	Pseudomonas monteilii	2e-19	0.5325	WP_028700170.1
							FIG041301: Hypothetical protein	Pseudomonas sp. EMN2	2e-19	0.5694	WP_153786179.1
							FIG041301: Hypothetical protein	Pseudomonas	2e-19	0.5797	WP_023660733.1
59	-	-	38294	38896	+	602	FIG026997: Hypothetical protein	Pseudomonas putida	5e-143	1	WP_009399100.1
							FIG026997: Hypothetical protein	Pseudomonas sp. Marseille-P8916	1e-138	0.97	WP_225789626.1
							FIG026997: Hypothetical protein	Pseudomonas taiwanensis SJ9	4e-137	0.955	ESW41049.1
							FIG026997: Hypothetical protein	Pseudomonas	5e-137	0.955	WP_043287768.1
							FIG026997: Hypothetical protein	Pseudomonas sp. EMN2	9e-137	0.955	WP_153786205.1
60	-	SAM dependent methyltransferase	38934	40373	+	1439	FIG023873: Plasmid related protein	Pseudomonas putida	0	1	WP_009399098.1
							FIG023873: Plasmid related protein	Pseudomonas sp. 250J	0	0.9415	WP_050704515.1
							FIG023873: Plasmid related protein	Pseudomonas mosselii	0	0.9395	WP_213882887.1
							FIG023873: Plasmid related protein	Pseudomonas putida	0	0.9374	WP_103463317.1
							FIG023873: Plasmid related protein	Pseudomonas sp. EMN2	0	0.9332	WP_153786178.1
61	-	-	40478	41854	+	1376	Superfamily II DNA/RNA helicases, SNF2 family	Pseudomonas qingdaonensis	0	0.962	WP_213607139.1
							Superfamily II DNA/RNA helicases, SNF2 family	Pseudomonas amygdali	0	0.962	WP_225231612.1
							Superfamily II DNA/RNA helicases, SNF2 family	Pseudomonas oryziphila	0	0.9597	WP_125859735.1
							Superfamily II DNA/RNA helicases, SNF2 family	Pseudomonas mosselii	0	0.9575	WP_213882886.1
								Pseudomonas putida	0	0.9597	WP_177011266.1
62	-	Cupin domain-containing protein regulator	41983	42663	+	680	hypothetical protein	Pseudomonas putida	3e-166	1	BAF02424.1
							hypothetical protein	Pseudomonas	4e-166	1	WP_009399094.1
							hypothetical protein	Pseudomonas	8e-166	0.9956	WP_029615535.1
							hypothetical protein	Pseudomonas veronii	8e-164	0.9867	WP_198731772.1
							hypothetical protein	Pseudomonas stutzeri	4e-163	0.9823	ALP69177.1
63	tetR	TetR/AcrR family transcriptional regulator	42660	43244	+	584	Transcriptional regulator, TetR family	Pseudomonas	1e-140	1	WP_009399092.1
							Transcriptional regulator, TetR family	Pseudomonas veronii	2e-139	0.9897	WP_198731771.1
							Transcriptional regulator, TetR family	Pseudomonas stutzeri	7e-138	0.9845	ALP69176.1
							Transcriptional regulator, TetR family	Pseudomonas	3e-137	0.9742	WP_020192365.1
							Transcriptional regulator, TetR family	Pseudomonas aeruginosa	2e-136	0.9639	WP_058177460.1
64	-	Short chain dehydrogenase	43302	44078	+	776	SDR family oxidoreductase	Pseudomonas	0	1	WP_009399088.1
							Putative reductase	Pseudomonas stutzeri	0	0.9961	ALP69175.1
							SDR family oxidoreductase	Pseudomonas migulae	0	0.9961	WP_016355691.1
							SDR family oxidoreductase	Pseudomonas	0	0.9884	WP_020192364.1
							SDR family oxidoreductase	Pseudomonas veronii	0	0.9922	WP_198718164.1
65	-	-	44706	44161	-	545	hypothetical protein	No match	-	-	-
66	-	-	44796	44918	+	122	FIG00634356: hypothetical protein	Pseudomonas resinovorans	1e-16	0.95	BAC41561.1
							hypothetical protein PVE_R2G0054	Pseudomonas veronii 1YdBTEX2	3e-10	1	SBW84084.1
							Uncharacterized protein ALO63_03279	Pseudomonas amygdali pv. mori	6e-10	1	KPY01827.1
							Ribbon-helix-helix protein, CopG family	Pseudomonas savastanoi	6e-10	1	WP_122272789.1
							Ribbon-helix-helix protein, CopG family	Pseudomonas amygdali	6e-10	1	WP_054077734.1
67	-	-	45017	45191	+	174	Repeat region	Pseudomonas migulae pD2RT plasmid	1e-82	0.9943	JX891462.1
							Repeat region	Pseudomonas veronii 1YdBTEX2	2e-74	0.9657	LT599584.1
							Repeat region	Pseudomonas syringae pv. syringae	4e-52	0.8908	LT962481.1
							Repeat region	Pseudomonas sp. 15A4	8e-44	0.8621	CP068986.1
							Repeat region	Pseudomonas putida pDK1 plasmid	3e-43	0.8621	AB434906.1
68	-	-	45272	45036	-	236	Hypothetical protein	Shigella sonnei	5e-06	0.8333	CSY17290.1
							Hypothetical protein	Salmonella enterica subsp. Enterica	0.0001	0.7667	TPC09953.1
							Hypothetical protein	Pseudomonas batumici	0.0006	0.5455	KIH86065.1
							Hypothetical protein	Pseudomonas syringae pv. spinaceae	0.0007	0.5641	KPY60829.1
							Hypothetical protein	Pseudomonas syringae pv. syringae	0.0007	0.5641	SOP99663.1
69	-	acyloxyacyl hydrolase	45515	45970	+	455	Lipid A 3-O-deacylase	Pseudomonas	1e-94	1	WP_080604754.1
								Pseudomonas veronii	9e-93	0.9784	WP_198731770.1
								Pseudomonas veronii 1YdBTEX2	6e-91	0.9568	SBW84100.1
								Pseudomonas veronii	7e-91	0.9568	WP_198718498.1
								Pseudomonadales bacterium	1e-69	0.741	MBH1968154.1
70	-	-	46221	46090	-	131	hypothetical membrane protein	Pseudomonas veronii 1YdBTEX2	7e-20	0.9767	SBW84087.1
71	-	YgdR famil lipoprotein	46765	46989	+	224	lipoprotein, putative	Pseudomonas	1e-45	1	WP_009399080.1
							YgdR famil lipoprotein	Pseudomonas	2e-41	0.9324	WP_056788972.1
							YgdR famil lipoprotein	Pseudomonas fluorescens	3e-40	0.9189	WP_060766110.1
							YgdR famil lipoprotein	Pseudomonas abietaniphila	1e-31	0.7027	WP_074753203.1
							YgdR famil lipoprotein	Pseudomonas abietaniphila	1e-31	0.7027	WP_062387212.1
72	-	Transposase	47764	47423	-	341	Transposases	Pseudomonas amygdali pv. eriobotryae	4e-22	0.7429	RMO65237.1
							Hypothetical membrane protein	Pseudomonas veronii 1YdBTEX2	1e-21	0.791	SBW84090.1
							IS110 family transposase	Pseudomonas sp. CM25	2e-21	0.7612	WP_172231290.1
							IS110 family transposase	Pseudomonas amygdali	2e-21	0.7429	WP_057421507.1
							IS110 family transposase	Pseudomonas	2e-21	0.7324	WP_054573869.1
73	-	-	47847	48221	+	374	hypothetical membrane protein	Pseudomonas veronii 1YdBTEX2	6e-78	0.9831	SBW84090.1
							hypothetical membrane protein	Pseudomonas veronii	0.002	1	OPK04087.1
							Transposase	Pseudomonas sp. TH31	0.009	0.9524	WP_201191734.1
							hypothetical membrane protein	Pseudomonas syringae	0.013	0.8148	POP68477.1
							hypothetical membrane protein	Pseudomonas poae	0.018	0.9524	KRP41092.1
74	-	-	48347	48484	+	137	hypothetical protein	Pseudomonas putida	4e-24	1	WP_158487719.1
							hypothetical protein	Pseudomonas sp.	7e-13	0.9697	MBP8885499.1
							IS110 family transposase	Pseudomonas veronii 1YdBTEX2	7e-09	0.8378	SBW84090.1
							IS110 family transposase	Pseudomonas tremae	3e-08	0.8108	WP_024671228.1
							hypothetical protein	Pseudomonas cerasi	6e-08	0.7838	WP_065350971.1
75	-	-	49167	48964	-	203	hypothetical protein	Pseudomonas putida	1e-42	1	WP_009399078.1
							hypothetical protein	Pseudomonas veronii	8e-40	0.9552	OPK04085.1
							hypothetical protein	Pseudomonas	2e-38	0.9254	WP_056788975.1
							hypothetical protein	Pseudomonas veronii	3e-38	0.9403	WP_198718870.1
							hypothetical protein	Pseudomonas promysalinigenes	1e-07	0.4516	WP_186478045.1
76	-	-	49640	49425	-	215	hypothetical protein	No match	-	-	-
77	-	-	49562	49736	+	174	repeat region	Pseudomonas migulae pD2RT plasmid	1e-82	0.9943	JX891462.1
							repeat region	Pseudomonas veronii 1YdBTEX2	2e-74	0.9657	LT599584.1
							repeat region	Pseudomonas syringae pv. syringae	4e-52	0.8908	LT962481.1
							repeat region	Pseudomonas sp. 15A4	8e-44	0.8621	CP068986.1
							repeat region	Pseudomonas putida pDK1 plasmid	3e-43	0.8621	AB434906.1
78	-	-	49764	49651	-	113	hypothetical protein	Pseudomonas	2e-10	0.7838	WP_056788970.1
								Pseudomonas savastanoi	3e-10	1	WP_122218067.1
								Pseudomonas helleri	4e-10	1	WP_153382681.1
								Pseudomonas agarici	4e-10	1	WP_017133733.1
79	tnpA	TnpA transposase	49841	50302	+	461	TnpA transposase (Peg 77 se start)	Pseudomonas aeruginosa	2e-100	0.9866	WP_049262672.1
								Vibrio cholerae	3e-100	0.9866	HAY4063329.1
								Pseudomonas aeruginosa	3e-100	0.9866	WP_153175592.1
								Pseudomonas aeruginosa	4e-100	0.9866	WP_166737650.1
								Pseudomonas aeruginosa	5e-100	0.9866	BDB33596.1
80	-	DEHE Box helicase	50415	51461	+	1046	Superfamily II DNA/RNA helicases, SNF2 family	Pseudomonas putida	0	0.9967	WP_205346408.1
								Pseudomonas reactans	0	0.977	WP_177053353.1
								Pseudomonas taiwanensis SJ9	0	0.977	ESW41051.1
								Pseudomonas	0	0.977	WP_031324274.1
								Pseudomonas	0	0.977	WP_103463318.1
81	-	-	51545	52810	+	1265	hypothetical protein	Pseudomonas putida	0	1	WP_170394932.1
								unclassified Pseudomonas	0	0.6534	WP_139187231.1
								Pseudomonas sp. NBRC 111136	1e-160	0.57	WP_156358489.1
								unclassified Pseudomonas	1e-111	0.5278	WP_143504127.1
								Pseudomonas sp. LAMO17WK12:I9	2e-102	0.5314	PXX54660.1
82	yedK	SOS response-associated peptidase	53885	53193	-	692	Putative SOS response-associated peptidase YedK	Pseudomonas putida	2e-168	1	WP_009399075.1
								Pseudomonas maumuensis	3e-140	0.8533	WP_217869819.1
								Pseudomonas sp. BW16M2	7e-140	0.8304	WP_186713630.1
								Pseudomonas mosselii	2e-138	0.8122	WP_062361292.1
								Pseudomonas putida	3e-138	0.8122	ALG76511.1
83	-	DNA polymerase repair protein	53993	54421	+	428	Error-prone repair protein UmuD	Pseudomonas soli	1e-20	0.8936	NBK38239.1
								Pseudomonas monteilii	2e-20	0.8936	WP_080694045.1
								Salmonella enterica subsp. enterica serovar Enteritidis	3e-19	0.95	EBV3304287.1
								Pseudomonas monteilii	9e-19	0.925	WP_156866983.1
								Pseudomonas syringae pv. actinidiae	1e-18	0.8125	PBK49156.1
84	umuC	DNA polymerase	54411	54557	+	290	Error-prone, lesion bypass DNA polymerase V (UmuC)	Pseudomonas soli	1e-20	0.8936	NBK38239.1
								Pseudomonas monteilii	2e-20	0.8936	WP_080694045.1
								Salmonella enterica subsp. enterica serovar Enteritidis	3e-19	0.95	EBV3304287.1
								Pseudomonas monteilii	9e-19	0.925	WP_156866983.1
								Pseudomonas syringae pv. actinidiae	1e-18	0.8125	PBK49156.1
85	int	Integrase	54644	55801	+	1157	Phage integrase	Pseudomonas	0	1	WP_009400475.1
								Pseudomonas	0	0.9948	WP_045633891.1
								Pseudomonas	0	0.9922	WP_047299986.1
								unclassified Pseudomonas	0	0.9896	WP_149414028.1
								Pseudomonas	0	0.9531	WP_010794485.1
86	-	-	55812	56123	+	311	hypothetical protein	Pseudomonas citronellolis	3e-64	0.9806	WP_037060585.1
								Pseudomonas	3e-63	0.9709	WP_047299985.1
								Pseudomonas aeruginosa	1e-62	0.9612	WP_045633890.1
								Pseudomonas aeruginosa	6e-62	0.9029	WP_237755568.1
								Pseudomonas aeruginosa	4e-60	0.9029	SUC89184.1
87	-	-	56156	57139	+	983	hypothetical protein	Pseudomonas citronellolis	0	0.9964	WP_037060585.1
								Pseudomonas	0	0.9964	WP_080604769.1
								Pseudomonas aeruginosa	0	0.9821	EIU2976940.1
								Pseudomonas	0	0.9821	WP_047299985.1
								Pseudomonas aeruginosa	0	0.9821	WP_045633890.1
88	-	-	57136	57426	+	290	hypothetical protein	Pseudomonas stutzeri	8e-60	0.9896	WP_088137704.1
								Pseudomonas	8e-60	0.9896	WP_080963900.1
								Pseudomonas	8e-60	0.9896	WP_080604769.1
								Pseudomonas	1e-59	0.9896	WP_047299985.1
								Pseudomonas citronellolis	1e-59	0.9896	WP_037060585.1
89	-	-	57864	57610	-	173	hypothetical protein	No significant match	-	-	-
90	int	Phage integrase	58135	59259	+	1124	site-specific recombinase, phage integrase family	Pseudomonas citronellolis	0	1	WP_232244909.1
								Pseudomonas kunmingensis	0	0.9973	WP_230697893.1
								Pseudomonas fluorescens	0	0.9812	WP_230679663.1
								Pseudomonas aeruginosa	0	0.9812	WP_237500856.1
								Pseudomonas aeruginosa	0	0.9786	WP_236085319.1
91	-	-	59252	59560	+	308	hypothetical protein	Pseudomonas	7e-61	0.9691	WP_009400469.1
								Pseudomonas	1e-58	0.9785	WP_170934336.1
								Pseudomonas aeruginosa	1e-49	0.81	WP_128688752.1
								Pseudomonas	4e-49	0.81	WP_023093047.1
								Pseudomonas aeruginosa	4e-49	0.8	HBO1063730.1
92	-	-	59841	59984	+	143	Mobile element protein	Pseudomonas coronafaciens	3e-19	0.8222	WP_162890729.1
								Pseudomonas sp. LP_7_YM	6e-19	0.9024	WP_133752829.1
								Pseudomonas ficuserectae	1e-18	0.8	RMS41945.1
								Pseudomonas sp.	2e-18	0.878	MAQ49897.1
								Pseudomonas sp. LP_7_YM	2e-18	0.9024	WP_133752404.1
93	-	-	60222	60049	-	173	hypothetical protein	No significant match	-	-	-
94	-	-	60578	60219	-	359	hypothetical protein	Pseudomonas	5e-27	1	WP_009400465.1
								Pseudomonas aeruginosa	2e-26	0.9636	WP_134438041.1
								Pseudomonas	2e-26	0.9636	WP_053528307.1
								Pseudomonas	3e-26	0.9636	WP_045633889.1
								Aeromonadaceae bacterium	1e-22	0.8727	MBP8221456.1
95	czcD	Cation transporter	60691	61581	+	890	Cobalt/zinc/cadmium resistance protein CzcD	Pseudomonas	0	1	WP_037060584.1
								Pseudomonas	0	0.9932	WP_052906047.1
								Pseudomonas sp. ANT_H4	2e-163	0.9962	KAA0946097.1
								Pseudomonas aeruginosa	2e-161	1	MBH4414856.1
								Pseudomonas balearica DSM 6083	2e-156	1	AJE15441.1
96	-	-	61581	61739	+	158	hypothetical protein	Pseudomonas sp. ANT_H4	1e-17	0.8864	KAA0945941.1
97	-	-	61861	61977	+	116	hypothetical protein	No significant match	-	-	-
98	umuC	DNA polymerase	62084	62698	+	614	Error-prone, lesion bypass DNA polymerase V (UmuC)	Pseudomonas lundensis	7e-133	0.9842	WP_193077679.1
								Pseudomonas sp. Marseille-P8916	9e-131	0.9632	WP_225789587.1
								Pseudomonas soli	5e-124	0.9211	WP_110604286.1
								Pseudomonas muyukensis	6e-124	0.9158	WP_217853764.1
								Pseudomonas sp. BW16M2	6e-124	0.9211	WP_186713628.1
99	umuC	DNA polymerase	62695	63198	+	503	Error-prone, lesion bypass DNA polymerase V (UmuC)	Pseudomonas lundensis	7e-133	0.9842	WP_193077679.1
								Pseudomonas sp. Marseille-P8916	9e-131	0.9632	WP_225789587.1
								Pseudomonas soli	5e-124	0.9211	WP_110604286.1
								Pseudomonas muyukensis	6e-124	0.9158	WP_217853764.1
								Pseudomonas sp. BW16M2	6e-124	0.9211	WP_186713628.1
100	-	-	63590	63279	-	311	hypothetical protein	No significant match	-	-	-
101	-	-	63800	63618	-	182	hypothetical protein	No significant match	-	-	-
102	-	-	64131	64012	-	119	hypothetical protein	No significant match	-	-	-
103	-	-	64134	64832	+	698	hypothetical protein	Pseudomonas putida	9e-126	1	WP_009402007.1
								Pseudomonas	1e-124	0.9957	WP_193077658.1
								Pseudomonas sp.	5e-123	0.9828	KAF1003752.1
								Pseudomonas	7e-122	0.9741	WP_031324277.1
								Pseudomonas taiwanensis SJ9	1e-121	0.9741	ESW41053.1
104	-	Mobile element protein	64843	65601	+	758	probable exported protein STY4558	Pseudomonas putida	1e-145	1	WP_009402009.1
								Pseudomonas lundensis	1e-145	0.9802	WP_193077659.1
								Pseudomonas amygdali	3e-145	0.9881	WP_225231597.1
								Pseudomonas huaxiensis	4e-145	0.9802	WP_110968410.1
								Pseudomonas	5e-145	0.9762	WP_055985437.1
105	-	Lytic transglycolase	65586	66146	+	560	Soluble lytic murein transglycosylase	Pseudomonas	8e-133	1	WP_031324278.1
								Pseudomonas	3e-132	0.9946	WP_060546191.1
								Pseudomonas sp. PGPR81	3e-132	0.9946	WP_237860836.1
								Pseudomonas huaxiensis	5e-132	0.9946	WP_110968409.1
								Pseudomonas amygdali	6e-132	0.9946	WP_225231596.1
106	-	-	66143	66334	+	191	hypothetical protein of ICE family	Pseudomonas huaxiensis	2e-33	0.9672	WP_110968408.1
								Pseudomonas amygdali	4e-33	0.9508	WP_225231595.1
								Pseudomonas sp. PGPR81	1e-32	0.9344	WP_237860838.1
								Pseudomonas sp. S75	2e-32	0.9344	WP_234479019.1
								Pseudomonas lundensis	3e-32	0.9344	WP_226942236.1
107	-	-	66433	66672	+	239	hypothetical protein of ICE family	Pseudomonas juntendi	4e-37	0.9747	WP_182370193.1
								Pseudomonas huaxiensis	4e-37	1	WP_110968408.1
								Pseudomonas juntendi	6e-37	0.9747	WP_182337285.1
								Pseudomonas sp. ABFPK	1e-36	0.9873	WP_061552233.1
								Pseudomonas sp. GTC 16473	1e-36	0.9873	WP_070094938.1
108	-	-	66681	66929	+	248	hypothetical protein	Pseudomonas	6e-52	1	WP_060500124.1
								Pseudomonas sp.	1e-51	1	KAF1003756.1
								Pseudomonas putida	2e-51	0.9878	WP_177010182.1
								Pseudomonas amygdali	5e-51	0.9878	WP_225231594.1
								Pseudomonas sp. ABFPK	2e-50	0.9756	WP_177342426.1
109	virD4	Coupling protein	67164	69080	+	1916	Coupling protein VirD4, ATPase required for T-DNA transfer	Pseudomonas sp. S75	0	0.9882	WP_200604756.1
								Pseudomonas putida	0	0.9882	WP_064302237.1
								Pseudomonas amygdali	0	0.9882	WP_225231593.1
								Pseudomonas juntendi	0	0.9882	WP_182337267.1
								Pseudomonas huaxiensis	0	0.9865	WP_110968407.1
110	-	-	69156	69905	+	749	putative membrane protein	Pseudomonas putida	1e-167	1	WP_009402026.1
								Pseudomonas qingdaonensis	1e-165	0.9799	WP_213607107.1
								Pseudomonas sp. 250J	3e-165	0.9799	WP_050704503.1
								Pseudomonas monteilii	4e-165	0.9759	WP_028700157.1
								Pseudomonas mosselii	8e-165	0.9719	WP_213882877.1
111	uvrD	Helicase	69917	71386	+	1469	Putative DNA helicase	Pseudomonas putida	0	1	WP_009402028.1
								Pseudomonas lundensis	0	0.9959	WP_193077663.1
								Pseudomonas	0	0.9959	WP_023660743.1
								Pseudomonas amygdali	0	0.9939	WP_225231592.1
								Pseudomonas sp. Nvir	0	0.9939	WP_232555191.1
112	-	DUF4177 containing protein	71405	71728	+	323	Aconitase B	Pseudomonas	2e-73	1	WP_009402030.1
								Pseudomonas sp. PGPR81	3e-72	0.9907	WP_237860846.1
								Pseudomonas amygdali	5e-71	0.972	WP_225231591.1
								Pseudomonas	6e-71	0.972	WP_023660744.1
								Pseudomonas huaxiensis	2e-70	0.9626	WP_110968404.1
113	-	-	71750	72004	+	254	hypothetical protein	No significant match	-	-	-
114	-	Effector Hop protein	72344	72565	+	221	Candidate type III effector Hop protein	Pseudomonas putida	5e-45	1	WP_205346409.1
								Pseudomonas putida CSV86	7e-45	1	NNJ17036.1
								Pseudomonas monteilii	1e-44	0.9863	WP_230385971.1
								Pseudomonas lundensis	1e-44	0.9863	WP_226942238.1
								Pseudomonas monteilii	2e-44	0.9863	MBF8791564.1
115	-	ICE family protein	72562	72801	+	239	FIG01212863: hypothetical protein	Pseudomonas putida	2e-34	1	WP_009402034.1
								Pseudomonas chlororaphis	4e-34	0.9833	WP_124320357.1
								Pseudomonas putida	9e-34	0.9833	WP_064302283.1
								Pseudomonas sp. MN1F	1e-32	0.9667	WP_152955725.1
								Pseudomonas sp. Marseille-P8916	2e-32	0.9667	WP_225789559.1
116	-	ICE family protein	72820	73170	+	350	hypothetical protein	Pseudomonas putida	2e-34	1	WP_009402034.1
								Pseudomonas chlororaphis	4e-34	0.9833	WP_124320357.1
								Pseudomonas putida	9e-34	0.9833	WP_064302283.1
								Pseudomonas sp. MN1F	1e-32	0.9667	WP_152955725.1
								Pseudomonas sp. Marseille-P8916	2e-32	0.9667	WP_225789559.1
117	-	Conjugal transfer protein	73184	73321	+	137	FIG00953508: hypothetical protein	Pseudomonas sp. FH1	1e-22	1	WP_033899127.1
								Pseudomonas	2e-22	1	WP_023048762.1
								Pseudomonas putida	2e-22	1	WP_064302285.1
								Pseudomonas mosselii	4e-22	0.9535	WP_213882872.1
								Pseudomonas sp. 250J	4e-22	0.9535	WP_050704497.1
118	-	Conjugal transfer protein	73318	73566	+	248	FIG00953508: hypothetical protein	Pseudomonas	5e-51	0.9878	WP_023660748.1
								Pseudomonas putida	5e-51	0.9878	WP_177010175.1
								Pseudomonas	5e-51	0.9878	WP_110968400.1
								Pseudomonas putida	6e-51	0.9878	WP_064302285.1
								Pseudomonas	3e-50	0.9756	WP_023628668.1
119	-	ICE hypothetical protein	73545	74225	+	680	hypothetical protein	Pseudomonas sp. Nvir	4e-154	0.9956	CAH0650557.1
								Pseudomonas putida group	1e-146	1	WP_037061036.1
								Pseudomonas putida	3e-146	0.9954	WP_177010174.1
								Pseudomonas	4e-146	0.9954	WP_023628669.1
								Pseudomonas	4e-146	0.9954	WP_023660749.1
120	-	-	74222	75115	+	893	FIG00958851: hypothetical protein	Pseudomonas putida	0	1	WP_009402037.1
								Pseudomonas amygdali	0	0.9899	WP_225231589.1
								Pseudomonas sp. PGPR81	0	0.9832	WP_237860852.1
								Pseudomonas lundensis	0	0.9798	WP_193077669.1
								Pseudomonas putida	0	0.9764	WP_177010173.1
121	-	ICE related protein	80012	80329	+	317	hypothetical protein	Pseudomonas putida	0	1	NNJ17041.1
								Pseudomonas putida	0	0.998	WP_205346410.1
								Pseudomonas putida	0	0.978	OAI93440.1
								Pseudomonas putida	0	0.976	WP_205884586.1
								Pseudomonas huaxiensis	0	0.9719	WP_110968398.1
122	-	Protein-disulfide isomerase of ICE family	80326	80724	+	398	Protein-disulfide isomerase	Pseudomonas putida	5e-80	0.9933	WP_064302289.1
								Pseudomonas putida	5e-80	1	WP_009402040.1
								Pseudomonas	2e-75	0.9396	WP_177010171.1
								Pseudomonas huaxiensis	4e-75	0.9396	WP_110968397.1
								Pseudomonas sp. PGPR81	7e-75	0.9329	WP_237860856.1
123	-	Conjugative ATPase	80733	80984	+	251	Conjugative ATPase	Pseudomonas putida	0	1	WP_009402042.1
								Pseudomonas putida	0	0.9829	WP_081263119.1
								Pseudomonas	0	0.9629	WP_232555189.1
								Pseudomonas sp. 250J	0	0.9618	WP_052896337.1
								Pseudomonas mosselii	0	0.9588	WP_213882870.1
124	-	-	80987	81364	+	377	hypothetical protein	Pseudomonas putida	8e-70	1	WP_009402044.1
								Pseudomonas putida	1e-68	0.9905	WP_064302290.1
								Candidatus Woesebacteria bacterium	3e-53	0.7981	MBP7875644.1
								Pseudomonas	3e-45	0.8706	WP_103463345.1
								Pseudomonas	3e-44	0.8471	WP_023048769.1
125	-	Dsb family protein	81491	81910	+	419	Dsb family protein	Pseudomonas putida	6e-62	0.9391	WP_064302291.1
								Pseudomonas putida	4e-48	0.9114	OAI93546.1
								Pseudomonas sp. Marseille-P8916	4e-43	0.8118	WP_225789552.1
								Pseudomonas putida	1e-41	0.8077	POF86397.1
								Pseudomonas	3e-41	0.84	WP_023048770.1
126	-	-	81907	82845	+	938	hypothetical protein	No significant match	-	-	-
127	-	-	82865	84226	+	1361	hypothetical protein	Pseudomonas putida	4e-87	1	WP_009402048.1
								Pseudomonas lundensis	1e-76	0.92	WP_193077673.1
								Pseudomonas huaxiensis	3e-64	0.8346	WP_110968394.1
								Pseudomonas amygdali	3e-60	0.9474	WP_225231585.1
								Pseudomonas	1e-59	0.9574	WP_023660755.1
128	-	-	84229	84585	+	356	hypothetical protein	Pseudomonas putida	4e-64	1	WP_170394935.1
								Pseudomonas amygdali	2e-62	0.9856	WP_225231583.1
								Pseudomonas huaxiensis	2e-62	0.9784	WP_177431497.1
								Pseudomonas	3e-61	0.9784	WP_023662957.1
								Pseudomonas sp. PGPR81	6e-61	0.9784	WP_237860862.1
129			86611	86889	+	278	Predicted transcriptional regulators
								Pseudomonas amygdali	2e-62	0.9856	WP_225231583.1
								Pseudomonas huaxiensis	2e-62	0.9784	WP_177431497.1
								Pseudomonas	3e-61	0.9784	WP_023662957.1
								Pseudomonas sp. PGPR81	6e-61	0.9784	WP_237860862.1
130	-	ICE family protein	86898	87251	+	353	putative plasmid stablization protein	Pseudomonas putida	0	1	WP_009402058.1
								Pseudomonas sp. Nvir	0	0.9744	CAH0650545.1
								Pseudomonas huaxiensis	0	0.9775	WP_110968393.1
								Pseudomonas lundensis	0	0.9775	WP_193077674.1
								Pseudomonas	0	0.9743	WP_023662956.1
131	-	ICE family protein	87365	88312	+	947	hypothetical protein	Pseudomonas putida	0	1	WP_009402060.1
								Pseudomonas putida	0	0.989	WP_177010957.1
								Pseudomonas sp. PGPR81	0	0.9868	WP_237860866.1
								Pseudomonas huaxiensis	0	0.9823	WP_110968392.1
								Pseudomonas amygdali	0	0.9801	WP_225231582.1
132	traI	Helicase/relaxase	88419	90302	+	1883	Pyruvate/2-oxoglutarate dehydrogenase complex	Pseudomonas putida	0	1	WP_037061042.1
								Pseudomonas putida	0	0.9681	WP_064302300.1
								Pseudomonas sp. Marseille-P8916	0	0.8868	WP_225789536.1
								Pseudomonas	0	0.8804	WP_023048781.1
								Pseudomonas putida SJ3	0	0.8804	ERT16591.2
133	intPBGI-1	Site-specific integrase	90299	91642	+	1343	Integrase	Pseudomonas putida	0	1	WP_009402072.1
								Pseudomonas putida	0	0.9573	WP_081263121.1
								Pseudomonas juntendi	0	0.8389	WP_182336849.1
								Pseudomonas sp. Marseille-P8916	0	0.8412	WP_225789535.1
								Pseudomonas	0	0.83	WP_023048782.1
134	TRL-TTT	tRNA-Lys-TTT	92038	91963	-	75	tRNA-Lys-TTT	Pseudomonas tructae	2e-31	1	CP035952.1
								Pseudomonas oryziphila	2e-31	1	CP034338.1
								Pseudomonas sessilinigenes	2e-31	1	CP027706.1
								Pseudomonas cavernae	2e-31	1	CP032419.1
								Pseudomonas mendocina	2e-31	1	LR134290.1
	DR (attR)
